# Supplementary material for: The role of genomic signatures of directional selection and demographic history in the population structure of a marine teleost with high gene flow
Source: Ecol Evol. 2022 Dec 8;12(12):e9602. doi: 10.1002/ece3.9602 (PMC9731920; doi:10.1002/ece3.9602)
Supplement: Supplementary file 2 — Table S1–S11 [file ECE3-12-e9602-s002.xlsx]

## Sheet: Table S1
Table S1 Metadata for plaice individuals used for reference genome assembly, RNA-sequencing and whole genome low-coverage re-sequencing. Individual information on population affiliation, sampling month and year and sampling strategy (scientific survey or commercial fisheries), length, sex and maturity is given for each individual. Accession numbers presented for raw reads in European Nucleotide A…
Sequencing strategy	ID	Population	Month	Year	Sampling	Length [cm]	Sex	Maturity	Latitude	Longitude	Tissue	ENA
De-novo assembly of reference genome	Pp450_416	BEL	4	2016	scientific	37	female	2	54.3	11.35	liver	ERS4282239
Transcriptome assembly	Pp-24-01	NA	7	2017	scientific	NA	female	3	NA	NA	liver, spleen, gill	ERS4284498
Transcriptome assembly	Pp-24-02	NA	7	2017	scientific	NA	female	3	NA	NA	liver, spleen, gill	ERS4284497
Transcriptome assembly	Pp-24-03	NA	7	2017	scientific	NA	female	3	NA	NA	liver, spleen, gill	ERS4284496
Transcriptome assembly	Pp-24-04	NA	7	2017	scientific	NA	female	3	NA	NA	liver, spleen, gill	ERS4284495
Transcriptome assembly	Pp-24-05	NA	7	2017	scientific	NA	female	3	NA	NA	liver, spleen, gill	ERS4284494
Transcriptome assembly	Pp-24-06	NA	7	2017	scientific	NA	female	3	NA	NA	liver, spleen, gill	ERS4284493
Transcriptome assembly	Pp-22-07	NA	8	2017	scientific	NA	female	3	NA	NA	liver, spleen, gill	ERS4284492
Transcriptome assembly	Pp-22-08	NA	8	2017	scientific	NA	female	3	NA	NA	liver, spleen, gill	ERS4284491
Transcriptome assembly	Pp-22-09	NA	8	2017	scientific	NA	female	3	NA	NA	liver, spleen, gill	ERS4284490
Transcriptome assembly	Pp-22-10	NA	8	2017	scientific	NA	female	3	NA	NA	liver, spleen, gill	ERS4284489
Transcriptome assembly	Pp-22-11	NA	7	2017	scientific	NA	female	3	NA	NA	liver, spleen, gill	ERS4284488
Transcriptome assembly	Pp-22-12	NA	7	2017	scientific	NA	female	2	NA	NA	liver, spleen, gill	ERS4284487
Re-sequencing	Sample_01_Pp013_24_1115	ARK	11	2015	scientific	41	female	6	54.9081	13.258	gill	ERS4284127
Re-sequencing	Sample_02_Pp057_24_0216	ARK	2	2016	scientific	22	female	6	54.4118	12.3153	gill	ERS4284206
Re-sequencing	Sample_03_Pp059_24_0216	ARK	2	2016	scientific	34	male	6	54.9868	13.7031	gill	ERS4284207
Re-sequencing	Sample_04_Pp063_24_0216	ARK	2	2016	scientific	40	female	6	54.8761	13.2705	gill	ERS4284208
Re-sequencing	Sample_05_Pp068_24_0216	ARK	2	2016	scientific	27	male	6	54.8761	13.2705	gill	ERS4284209
Re-sequencing	Sample_06_Pp079_24_0216	ARK	2	2016	scientific	33	female	6	54.4118	12.3153	gill	ERS4284210
Re-sequencing	Sample_07_Pp082_24_0216	ARK	2	2016	scientific	26	male	6	54.8761	13.2705	gill	ERS4284211
Re-sequencing	Sample_08_Pp095_24_0216	ARK	2	2016	scientific	38	female	6	55.067	13.3935	gill	ERS4284225
Re-sequencing	Sample_09_Pp110_25_0216	BOR	2	2016	commercial	30	female	6	54.8166	15.3833	gill	ERS4284226
Re-sequencing	Sample_10_Pp111_25_0216	BOR	2	2016	commercial	29	male	6	54.8166	15.3833	gill	ERS4284227
Re-sequencing	Sample_11_Pp112_25_0216	BOR	2	2016	commercial	27	male	6	54.8166	15.3833	gill	ERS4284228
Re-sequencing	Sample_12_Pp113_25_0216	BOR	2	2016	commercial	26	male	6	54.8166	15.3833	gill	ERS4284229
Re-sequencing	Sample_13_Pp114_25_0216	BOR	2	2016	commercial	23	male	6	54.8166	15.3833	gill	ERS4284230
Re-sequencing	Sample_14_Pp329_21_1015	KAT	10	2015	scientific	21	male	4	56.6203	11.7313	gill	ERS4284231
Re-sequencing	Sample_15_Pp330_21_1015	KAT	10	2015	scientific	29	male	4	56.6203	11.7313	gill	ERS4284232
Re-sequencing	Sample_16_Pp331_21_1015	KAT	10	2015	scientific	33	female	3	56.727	12.3541	gill	ERS4284233
Re-sequencing	Sample_17_Pp332_21_1015	KAT	10	2015	scientific	32	female	3	56.4868	12.4306	gill	ERS4284234
Re-sequencing	Sample_18_Pp333_22_0316	KAT	10	2015	scientific	51	female	3	56.4868	12.4306	gill	ERS4284235
Re-sequencing	Sample_19_Pp338_22_0316	BEL	3	2016	scientific	19	male	6	54.4411	10.6708	gill	ERS4284236
Re-sequencing	Sample_20_Pp340_22_0316	BEL	3	2016	scientific	27	male	6	54.4578	10.5996	gill	ERS4284237
Re-sequencing	Sample_21_Pp359_22_0316	BEL	3	2016	scientific	29	male	6	54.6116	11.1726	gill	ERS4284238
Re-sequencing	Sample_22_Pp360_22_0316	BEL	3	2016	scientific	33	female	6	54.4411	10.6708	gill	ERS4284239
Re-sequencing	Sample_23_Pp361_22_0316	BEL	3	2016	scientific	39	female	6	54.6116	11.1726	gill	ERS4284240
Re-sequencing	Sample_24_Pp369_22_0216	BEL	2	2016	scientific	31	male	6	54.2441	11.344	gill	ERS4284241
Re-sequencing	Sample_25_Pp375_22_0216	BEL	2	2016	scientific	31	female	6	54.2441	11.344	gill	ERS4284242
Re-sequencing	Sample_26_Pp379_22_0316	BEL	3	2016	scientific	18	male	6	54.4961	10.6891	gill	ERS4284243
Re-sequencing	Sample_27_Pp391_22_0316	BEL	3	2016	scientific	37	female	6	54.4411	10.6708	gill	ERS4284244
Re-sequencing	Sample_28_Pp392_22_0316	BEL	3	2016	scientific	46	female	6	54.4163	11.4288	gill	ERS4284245
Re-sequencing	Sample_29_Pp395_25_0316	BOR	3	2016	commercial	26	male	6	54.6116	15.4583	gill	ERS4284246
Re-sequencing	Sample_30_Pp396_25_0316	BOR	3	2016	commercial	25	male	6	54.6116	15.4583	gill	ERS4284247
Re-sequencing	Sample_31_Pp398_25_0316	BOR	3	2016	commercial	28	female	6	54.6116	15.4583	gill	ERS4284248
Re-sequencing	Sample_32_Pp399_25_0316	BOR	3	2016	commercial	25	male	6	54.6116	15.4583	gill	ERS4284249
Re-sequencing	Sample_33_Pp599_NS_0216	CNO	2	2016	scientific	26	male	6	56.6916	3.18816	gill	ERS4284250
Re-sequencing	Sample_34_Pp400_25_0316	BOR	3	2016	commercial	34	female	6	54.6116	15.4583	gill	ERS4284251
Re-sequencing	Sample_35_Pp614_NS_0216	CNO	2	2016	scientific	19	male	6	56.5111	2.9645	gill	ERS4284252
Re-sequencing	Sample_36_Pp615_NS_0216	CNO	2	2016	scientific	31	male	6	56.5111	2.9645	gill	ERS4284253
Re-sequencing	Sample_37_Pp620_NS_0216	ENO	2	2016	scientific	31	male	6	55.674	6.7395	gill	ERS4284254
Re-sequencing	Sample_38_Pp621_NS_0216	ENO	2	2016	scientific	25	male	6	56.0865	7.1305	gill	ERS4284255
Re-sequencing	Sample_39_Pp629_NS_0216	WNO	2	2016	scientific	36	female	6	57.8748	-3.2685	gill	ERS4284256
Re-sequencing	Sample_40_Pp636_NS_0216	WNO	2	2016	scientific	32	female	6	58.1745	-3.1761	gill	ERS4284257
Re-sequencing	Sample_41_Pp637_NS_0216	WNO	2	2016	scientific	28	female	6	58.1745	-3.1761	gill	ERS4284258
Re-sequencing	Sample_42_Pp638_NS_0216	WNO	2	2016	scientific	26	female	6	58.842	-2.3741	gill	ERS4284259
Re-sequencing	Sample_43_Pp656_NS_0216	ENO	2	2016	scientific	31	female	6	55.674	6.7395	gill	ERS4284260
Re-sequencing	Sample_44_Pp661_24_0316	ARK	3	2016	scientific	30	male	6	54.8816	14.0616	gill	ERS4284261
Re-sequencing	Sample_45_Pp663_24_0316	ARK	3	2016	scientific	30	male	6	54.8816	14.0616	gill	ERS4284262
Re-sequencing	Sample_46_Pp835_26_1015	GDA	10	2015	commercial	30	male	5	55.2301	18.591	muscle	ERS4284263
Re-sequencing	Sample_47_Pp836_26_1015	GDA	10	2015	commercial	31	male	5	55.2301	18.591	muscle	ERS4284264
Re-sequencing	Sample_48_Pp852_26_1015	GDA	10	2015	commercial	24	male	5	55.2301	18.591	muscle	ERS4284265
Re-sequencing	Sample_49_Pp863_26_1015	GDA	10	2015	commercial	30	female	4	55.2301	18.591	muscle	ERS4284266
Re-sequencing	Sample_50_Pp868_26_1015	GDA	10	2015	commercial	32	female	4	55.2301	18.591	muscle	ERS4284267
Re-sequencing	Sample_51_Pp873_26_1015	GDA	10	2015	commercial	23	male	5	55.2301	18.591	muscle	ERS4284268
Re-sequencing	Sample_52_Pp874_26_1015	GDA	10	2015	commercial	33	female	4	55.2301	18.591	muscle	ERS4284269
Re-sequencing	Sample_53_Pp890_26_1015	GDA	10	2015	commercial	23	male	4	55.2301	18.591	muscle	ERS4284270
Re-sequencing	Sample_57-F10-plaice1	ICE	11	2018		44	female	2				ERS4284271
Re-sequencing	Sample_58-G10-plaice2	ICE	11	2018		35	male	2				ERS4284272
Re-sequencing	Sample_59-H10-plaice11	ICE	11	2018		33	female	5				ERS4284273
Re-sequencing	Sample_60-A11-plaice12	ICE	11	2018		36	female	2				ERS4284274
Re-sequencing	Sample_61-B11-plaice13	ICE	11	2018		40	female	2				ERS4284275
Re-sequencing	Sample_62-C11-plaice14	ICE	11	2018		35	female	5				ERS4284276
Re-sequencing	Sample_63-F11-plaice5	ICE	11	2018		38	male	2				ERS4284277
Re-sequencing	Sample_64-G11-plaice6	ICE	11	2018		44	female	2				ERS4284278
Re-sequencing	Sample_65-H11-plaice7	ICE	11	2018		37	male	5				ERS4284279
Re-sequencing	Sample_66-A12-plaice8	ICE	11	2018		36	male	2				ERS4284280

## Sheet: Table S2
Table S2 Summary statistics of the P. platessa genome assembly.
Characteristic	Final assembly
Total assembly length [bp]	583260484
Number of scaffolds	4512
N50 scaffolds [bp]	279876
Longest scaffold [bp]	1391523
Number of contigs	4575
N50 contigs [bp]	276677
GC-content [%]	42.55

## Sheet: Table S3
Table S3 BUSCO gene content assessment based on 4,584 orthologues specific for Actinopterygii for P. platessa genome assembly consisting of 4,512 scaffolds.
Category	BUSCO gene content	BUSCO gene content [%]
Complete BUSCOs	4344	94.7
Complete and single-copy	4218	92
Complete and duplicated	1,26	2.7
Fragmented BUSCOs	130	2.8
Missing BUSCOs	110	2.5
Total BUSCO groups searched	4584	100

## Sheet: Table S4
Table S4 Major classes of repetitive content predicted by RepeatMasker for the finale P. platessa assembly.
		Number of elements	Length occupied [bp]	Percentage of sequence
Retroelements		78148	15658210	2.68
	SINEs:	21946	2509052	0.43
	Penelope	1145	155314	0.03
	LINEs:	31206	8838794	1.52
	CRE/SLACS	0	0	0
	L2/CR1/Rex	20558	5380593	0.92
	R1/LOA/Jockey	1149	177913	0.03
	R2/R4/NeSL	690	201332	0.03
	RTE/Bov-B	2791	1000088	0.17
	L1/CIN4	4101	1604950	0.28
	LTR elements	24996	4310364	0.74
	BEL/Pao	2364	467017	0.08
	Ty1/Copia	137	117682	0.02
	Gypsy/DIRS1	7018	2665139	0.46
	Retroviral	13717	923067	0.16
DNA transposons		110447	14914415	2.56
	hobo-Activator	39439	3893585	0.67
	Tc1-IS630-Pogo	11933	5542120	0.95
	En-Spm	0	0	0
	MuDR-IS905	0	0	0
	PiggyBac	692	177993	0.03
	Tourist/Harbinger	4870	625726	0.11
	Other (Mirage, P-element, Transib)	7656	884426	0.15
Rolling-circles		0	0	0
Unclassified		12009	1773710	0.3
Total interspersed repeats			32346335	5.55
Small RNA		3460	396427	0.07
Satellites		5481	641447	0.11
Simple repeats:		309640	15810458	2.71
Low complexity		33676	2015163	0.35

## Sheet: Table S5
Table S5 Individual mappability of trimmed sequencing reads to the plaice reference genome assessed from BAM files prior to indel realignment and GATK genotyping. Average depth shown for VCF files prior to quality filtering.
ID	Population	Reads mapped to genome	Properly paired	Depth
Sample_01_Pp013_24_1115	ARK	0.9729	0.9298	6.79628
Sample_02_Pp057_24_0216	ARK	0.988	0.9428	6.45309
Sample_03_Pp059_24_0216	ARK	0.9854	0.9398	7.53392
Sample_04_Pp063_24_0216	ARK	0.9857	0.9395	7.98688
Sample_05_Pp068_24_0216	ARK	0.9856	0.9388	6.88378
Sample_06_Pp079_24_0216	ARK	0.9829	0.9381	7.89028
Sample_07_Pp082_24_0216	ARK	0.9838	0.9422	7.12781
Sample_08_Pp095_24_0216	ARK	0.9674	0.9206	7.33289
Sample_09_Pp110_25_0216	BOR	0.986	0.9395	7.2803
Sample_10_Pp111_25_0216	BOR	0.9895	0.9436	7.60353
Sample_11_Pp112_25_0216	BOR	0.974	0.929	6.77213
Sample_12_Pp113_25_0216	BOR	0.9882	0.9424	7.12017
Sample_13_Pp114_25_0216	BOR	0.9893	0.944	8.12315
Sample_14_Pp329_21_1015	KAT	0.9871	0.938	6.86112
Sample_15_Pp330_21_1015	KAT	0.9836	0.9409	11.4602
Sample_16_Pp331_21_1015	KAT	0.9859	0.94	7.59918
Sample_17_Pp332_21_1015	KAT	0.986	0.9407	6.49016
Sample_18_Pp333_22_0316	KAT	0.9888	0.9447	6.04411
Sample_19_Pp338_22_0316	BEL	0.9887	0.9456	9.41099
Sample_20_Pp340_22_0316	BEL	0.9839	0.9357	6.72232
Sample_21_Pp359_22_0316	BEL	0.9903	0.9446	6.5101
Sample_22_Pp360_22_0316	BEL	0.9809	0.9383	6.98811
Sample_23_Pp361_22_0316	BEL	0.9864	0.9382	7.01155
Sample_24_Pp369_22_0216	BEL	0.9886	0.9424	10.7622
Sample_25_Pp375_22_0216	BEL	0.9791	0.9259	8.19611
Sample_26_Pp379_22_0316	BEL	0.9903	0.9416	11.6204
Sample_27_Pp391_22_0316	BEL	0.9864	0.9373	7.58997
Sample_28_Pp392_22_0316	BEL	0.9877	0.9236	6.49862
Sample_29_Pp395_25_0316	BOR	0.9829	0.9324	7.81532
Sample_30_Pp396_25_0316	BOR	0.7939	0.7466	6.14129
Sample_31_Pp398_25_0316	BOR	0.9772	0.9256	6.96346
Sample_32_Pp399_25_0316	BOR	0.9877	0.931	8.62584
Sample_33_Pp599_NS_0216	CNO	0.9857	0.9395	9.23425
Sample_34_Pp400_25_0316	BOR	0.989	0.9426	7.23825
Sample_35_Pp614_NS_0216	CNO	0.9897	0.8967	6.33805
Sample_36_Pp615_NS_0216	CNO	0.9878	0.9401	8.48035
Sample_37_Pp620_NS_0216	ENO	0.9873	0.9395	8.26098
Sample_38_Pp621_NS_0216	ENO	0.9867	0.9379	8.38681
Sample_39_Pp629_NS_0216	WNO	0.9884	0.9351	7.64013
Sample_40_Pp636_NS_0216	WNO	0.9875	0.9388	8.99354
Sample_41_Pp637_NS_0216	WNO	0.9864	0.8877	7.07959
Sample_42_Pp638_NS_0216	WNO	0.986	0.9359	6.8317
Sample_43_Pp656_NS_0216	ENO	0.9872	0.8953	5.82313
Sample_44_Pp661_24_0316	ARK	0.9831	0.8513	5.80844
Sample_45_Pp663_24_0316	ARK	0.9885	0.9071	7.62204
Sample_46_Pp835_26_1015	GDA	0.9828	0.8844	6.14612
Sample_47_Pp836_26_1015	GDA	0.9865	0.7989	6.01422
Sample_48_Pp852_26_1015	GDA	0.9818	0.9011	6.37577
Sample_49_Pp863_26_1015	GDA	0.9873	0.9394	7.47755
Sample_50_Pp868_26_1015	GDA	0.9867	0.936	8.75169
Sample_51_Pp873_26_1015	GDA	0.9559	0.9087	5.70399
Sample_52_Pp874_26_1015	GDA	0.9677	0.9172	7.0589
Sample_53_Pp890_26_1015	GDA	0.9773	0.9284	5.95804
Sample_57-F10-plaice1	ICE	0.9899	0.9377	9.2515
Sample_58-G10-plaice2	ICE	0.988	0.9326	7.98759
Sample_59-H10-plaice11	ICE	0.9891	0.9313	7.84711
Sample_60-A11-plaice12	ICE	0.9895	0.9383	9.84204
Sample_61-B11-plaice13	ICE	0.9881	0.9316	9.43952
Sample_62-C11-plaice14	ICE	0.99	0.9363	11.2402
Sample_63-F11-plaice5	ICE	0.9881	0.9343	11.1302
Sample_64-G11-plaice6	ICE	0.989	0.9336	8.37118
Sample_65-H11-plaice7	ICE	0.9881	0.9331	9.00253
Sample_66-A12-plaice8	ICE	0.9887	0.9281	11.2471

## Sheet: Table S6
Table S6 Number of predicted effects by region (in alphabetical order) for a total of 23,278,376 biallelic SNPs, contributing to 42,693,312 effects.
Type		Count	Percent
Downstream		9674254	0.2266
Exon		1481044	0.0347
Intergenic		10022005	0.2347
Intron		11602096	0.2718
Splice site accceptor		5400	0.0001
Splice site donor		6742	0.0002
Splice site region		161928	0.0038
Transcript		109	0
Upstream		9739694	0.2281
UTR-5 prime		40	0

## Sheet: Table S7
Table S7 Number of predicted effects by type (In alphabetical order) for a total of 23,278,376 biallelic SNPs, contributing to 42,693,312 effects.
Type (alphabetical order)	Count	Percent
Downstream	9674254	0.2256
Intergenic	10022005	0.2337
Intron	11753725	0.2741
Non-synonymous coding	669227	0.0156
Non synonymous start	478	0
Splice site accceptor	5400	0.0001
Splice site donor	6742	0.0002
Splice site region	183750	0.0043
Start lost	2608	0.0001
Stop gained	18661	0.0004
Stop lost	2181	0.0001
Synonymous coding	808682	0.0189
Synonymous start	383	0
Synonymoust stop	1262	0
Transcript	109	0
Upstream	9739694	0.2271
UTR-5 prime	40	0

## Sheet: Table S8
Table S8 Individual mappability of trimmed plaice sequencing reads to the Paralichthys olivaecus reference genome (Shao et al. 2017) assessed from BAM files prior to indel realignment and GATK genotyping. Average depth shown for VCF files prior to quality filtering.
ID	Population	Reads mapped to genome	Properly paired	Depth
Sample_01_Pp013_24_1115	ARK	0.3677	0.2506	7.03945
Sample_02_Pp057_24_0216	ARK	0.3489	0.2182	5.93868
Sample_03_Pp059_24_0216	ARK	0.3794	0.2459	7.53474
Sample_04_Pp063_24_0216	ARK	0.3684	0.2295	7.52391
Sample_05_Pp068_24_0216	ARK	0.3523	0.216	6.25843
Sample_06_Pp079_24_0216	ARK	0.3508	0.2169	7.04857
Sample_07_Pp082_24_0216	ARK	0.3608	0.2389	6.88316
Sample_08_Pp095_24_0216	ARK	0.3707	0.2338	7.21357
Sample_09_Pp110_25_0216	BOR	0.3487	0.2096	6.51331
Sample_10_Pp111_25_0216	BOR	0.3638	0.2255	7.13366
Sample_11_Pp112_25_0216	BOR	0.3639	0.2324	6.61365
Sample_12_Pp113_25_0216	BOR	0.368	0.2354	7.16651
Sample_13_Pp114_25_0216	BOR	0.3477	0.2102	7.13673
Sample_14_Pp329_21_1015	KAT	0.3487	0.2061	6.20972
Sample_15_Pp330_21_1015	KAT	0.3899	0.2575	11.726
Sample_16_Pp331_21_1015	KAT	0.3729	0.2397	7.5385
Sample_17_Pp332_21_1015	KAT	0.3423	0.2137	6.04244
Sample_18_Pp333_22_0316	KAT	0.3449	0.2233	5.86782
Sample_19_Pp338_22_0316	BEL	0.3659	0.2395	8.9589
Sample_20_Pp340_22_0316	BEL	0.3993	0.2569	7.46893
Sample_21_Pp359_22_0316	BEL	0.3688	0.234	6.52337
Sample_22_Pp360_22_0316	BEL	0.3571	0.236	6.87631
Sample_23_Pp361_22_0316	BEL	0.3493	0.2111	6.4769
Sample_24_Pp369_22_0216	BEL	0.3969	0.263	11.4864
Sample_25_Pp375_22_0216	BEL	0.3483	0.2314	8.41653
Sample_26_Pp379_22_0316	BEL	0.4112	0.2763	13.2303
Sample_27_Pp391_22_0316	BEL	0.3438	0.2054	6.6444
Sample_28_Pp392_22_0316	BEL	0.3837	0.236	6.79413
Sample_29_Pp395_25_0316	BOR	0.3395	0.1959	6.76394
Sample_30_Pp396_25_0316	BOR	0.2992	0.2096	7.34401
Sample_31_Pp398_25_0316	BOR	0.3545	0.2132	6.60969
Sample_32_Pp399_25_0316	BOR	0.379	0.2268	8.3342
Sample_33_Pp599_NS_0216	CNO	0.3424	0.2021	7.95372
Sample_34_Pp400_25_0316	BOR	0.3764	0.243	7.41131
Sample_35_Pp614_NS_0216	CNO	0.4	0.2483	7.63058
Sample_36_Pp615_NS_0216	CNO	0.3406	0.1984	7.29853
Sample_37_Pp620_NS_0216	ENO	0.34	0.2006	7.13262
Sample_38_Pp621_NS_0216	ENO	0.3415	0.1975	7.25804
Sample_39_Pp629_NS_0216	WNO	0.3828	0.2404	7.94003
Sample_40_Pp636_NS_0216	WNO	0.3379	0.1968	7.68405
Sample_41_Pp637_NS_0216	WNO	0.3984	0.2379	8.24987
Sample_42_Pp638_NS_0216	WNO	0.3893	0.2593	7.76767
Sample_43_Pp656_NS_0216	ENO	0.369	0.218	6.21324
Sample_44_Pp661_24_0316	ARK	0.3944	0.2308	7.30666
Sample_45_Pp663_24_0316	ARK	0.4016	0.2512	8.66197
Sample_46_Pp835_26_1015	GDA	0.4197	0.2673	8.73718
Sample_47_Pp836_26_1015	GDA	0.3839	0.2102	7.75572
Sample_48_Pp852_26_1015	GDA	0.397	0.2729	8.91514
Sample_49_Pp863_26_1015	GDA	0.3404	0.1975	6.44199
Sample_50_Pp868_26_1015	GDA	0.3799	0.2579	9.72209
Sample_51_Pp873_26_1015	GDA	0.3343	0.1897	5.10221
Sample_52_Pp874_26_1015	GDA	0.3311	0.1892	6.1067
Sample_53_Pp890_26_1015	GDA	0.3444	0.1958	5.35433
Sample_57-F10-plaice1	ICE	0.3408	0.2089	8.46262
Sample_58-G10-plaice2	ICE	0.3365	0.188	7.31025
Sample_59-H10-plaice11	ICE	0.3466	0.2053	7.32432
Sample_60-A11-plaice12	ICE	0.3478	0.2133	9.02713
Sample_61-B11-plaice13	ICE	0.3364	0.1893	8.40634
Sample_62-C11-plaice14	ICE	0.3489	0.2141	10.336
Sample_63-F11-plaice5	ICE	0.3424	0.1985	9.90023
Sample_64-G11-plaice6	ICE	0.3451	0.2062	7.9594
Sample_65-H11-plaice7	ICE	0.3418	0.2039	8.24722
Sample_66-A12-plaice8	ICE	0.3436	0.1985	10.0177
Shao, C., Bao, B., Xie, Z., Chen, X., Li, B., Jia, X., … Chen, S. (2017). The genome and transcriptome of Japanese flounder provide insights into flatfish asymmetry. Nature Genetics, 49(1), 119–124. doi: 10.1038/ng.3732

## Sheet: Table S9
Table S9 Nucleotide diversity (mean ± standard deviation) for individuals grouped as categories (see Table 1 for details).
	π
ICE	0.000109 ± 0.000106
SHELF	0.000095 ± 0.000093
NS	0.000101 ± 0.000099
BS	0.000095 ± 0.000093

## Sheet: Table S10
Table S10 Highly differentiated Fst positions (Fst > 0.4) between sampling locations from the continental shelf (with sufficent numbers of individuals) and off-shelf plaice populations.
Scaffold	Position	FST	Comparison
Scaffold_6	73927	0.552355	ARK-BOR
Scaffold_9	742334	0.508981	ARK-BOR
Scaffold_11	879852	0.43299	ARK-BOR
Scaffold_23	181074	0.464057	ARK-BOR
Scaffold_24	305340	0.435975	ARK-BOR
Scaffold_40	230582	0.415896	ARK-BOR
Scaffold_50	761579	0.454662	ARK-BOR
Scaffold_54	62030	0.478768	ARK-BOR
Scaffold_107	585697	0.410006	ARK-BOR
Scaffold_139	111298	0.420471	ARK-BOR
Scaffold_147	123187	0.437665	ARK-BOR
Scaffold_149	165799	0.407157	ARK-BOR
Scaffold_150	494837	0.418539	ARK-BOR
Scaffold_219	50142	0.47619	ARK-BOR
Scaffold_228	348991	0.47619	ARK-BOR
Scaffold_245	37666	0.448876	ARK-BOR
Scaffold_248	177286	0.505406	ARK-BOR
Scaffold_274	285834	0.421971	ARK-BOR
Scaffold_300	117180	0.471354	ARK-BOR
Scaffold_300	374562	0.471123	ARK-BOR
Scaffold_306	321976	0.453571	ARK-BOR
Scaffold_340	355467	0.457494	ARK-BOR
Scaffold_359	277397	0.453571	ARK-BOR
Scaffold_362	55046	0.410875	ARK-BOR
Scaffold_385	324309	0.520559	ARK-BOR
Scaffold_403	145622	0.412614	ARK-BOR
Scaffold_508	120773	0.455782	ARK-BOR
Scaffold_511	156476	0.442857	ARK-BOR
Scaffold_581	102294	0.420756	ARK-BOR
Scaffold_614	64083	0.513981	ARK-BOR
Scaffold_616	45658	0.571088	ARK-BOR
Scaffold_616	52704	0.444187	ARK-BOR
Scaffold_627	13946	0.416667	ARK-BOR
Scaffold_640	101560	0.434855	ARK-BOR
Scaffold_652	247102	0.410575	ARK-BOR
Scaffold_687	197244	0.516777	ARK-BOR
Scaffold_712	61243	0.405312	ARK-BOR
Scaffold_752	133288	0.454668	ARK-BOR
Scaffold_763	33912	0.501289	ARK-BOR
Scaffold_777	42492	0.411775	ARK-BOR
Scaffold_779	211440	0.40625	ARK-BOR
Scaffold_800	79209	0.407157	ARK-BOR
Scaffold_820	198274	0.513981	ARK-BOR
Scaffold_852	149673	0.492477	ARK-BOR
Scaffold_866	50006	0.406538	ARK-BOR
Scaffold_912	6037	0.412614	ARK-BOR
Scaffold_990	25396	0.440089	ARK-BOR
Scaffold_1005	163313	0.402839	ARK-BOR
Scaffold_1078	133609	0.411214	ARK-BOR
Scaffold_1136	34975	0.51287	ARK-BOR
Scaffold_1140	40294	0.420829	ARK-BOR
Scaffold_1178	37060	0.467841	ARK-BOR
Scaffold_1293	1810	0.409547	ARK-BOR
Scaffold_1354	28272	0.471354	ARK-BOR
Scaffold_1585	21843	0.545455	ARK-BOR
Scaffold_1632	10951	0.442281	ARK-BOR
Scaffold_1632	32017	0.524446	ARK-BOR
Scaffold_1657	12744	0.425714	ARK-BOR
Scaffold_1798	95667	0.448496	ARK-BOR
Scaffold_1802	23743	0.7	ARK-BOR
Scaffold_1815	24177	0.425766	ARK-BOR
Scaffold_1871	26888	0.407244	ARK-BOR
Scaffold_1875	73466	0.442177	ARK-BOR
Scaffold_1919	53160	0.441407	ARK-BOR
Scaffold_2151	64784	0.45518	ARK-BOR
Scaffold_2163	70743	0.415896	ARK-BOR
Scaffold_2212	48014	0.617224	ARK-BOR
Scaffold_2316	32551	0.45386	ARK-BOR
Scaffold_2476	38536	0.590909	ARK-BOR
Scaffold_2553	6626	0.773106	ARK-BOR
Scaffold_2967	20026	0.422479	ARK-BOR
Scaffold_2	680846	0.45386	ARK-GDA
Scaffold_2	1114928	0.406061	ARK-GDA
Scaffold_4	1064317	0.427385	ARK-GDA
Scaffold_5	376897	0.471436	ARK-GDA
Scaffold_6	1015276	0.415029	ARK-GDA
Scaffold_8	1020323	0.473576	ARK-GDA
Scaffold_9	742334	0.405312	ARK-GDA
Scaffold_12	873632	0.435975	ARK-GDA
Scaffold_13	91780	0.449326	ARK-GDA
Scaffold_18	487663	0.542625	ARK-GDA
Scaffold_23	18530	0.466182	ARK-GDA
Scaffold_24	712959	0.406947	ARK-GDA
Scaffold_27	391077	0.426497	ARK-GDA
Scaffold_28	250280	0.564272	ARK-GDA
Scaffold_37	677721	0.447488	ARK-GDA
Scaffold_42	67794	0.445087	ARK-GDA
Scaffold_56	544792	0.45478	ARK-GDA
Scaffold_62	615350	0.452055	ARK-GDA
Scaffold_64	661752	0.564677	ARK-GDA
Scaffold_67	335217	0.594933	ARK-GDA
Scaffold_69	17523	0.427426	ARK-GDA
Scaffold_73	647697	0.483607	ARK-GDA
Scaffold_80	574203	0.418816	ARK-GDA
Scaffold_85	269307	0.471123	ARK-GDA
Scaffold_87	137681	0.579631	ARK-GDA
Scaffold_100	320685	0.423334	ARK-GDA
Scaffold_106	121630	0.412144	ARK-GDA
Scaffold_114	496236	0.464034	ARK-GDA
Scaffold_116	506679	0.421548	ARK-GDA
Scaffold_122	406687	0.574074	ARK-GDA
Scaffold_123	560695	0.406019	ARK-GDA
Scaffold_131	38027	0.441407	ARK-GDA
Scaffold_131	144085	0.412734	ARK-GDA
Scaffold_134	417875	0.425689	ARK-GDA
Scaffold_139	46119	0.404509	ARK-GDA
Scaffold_139	344045	0.427273	ARK-GDA
Scaffold_143	257537	0.463781	ARK-GDA
Scaffold_145	223411	0.719356	ARK-GDA
Scaffold_147	246844	0.433761	ARK-GDA
Scaffold_177	410316	0.406061	ARK-GDA
Scaffold_181	462713	0.424476	ARK-GDA
Scaffold_187	190400	0.489901	ARK-GDA
Scaffold_200	448870	0.419355	ARK-GDA
Scaffold_209	160639	0.48101	ARK-GDA
Scaffold_233	132830	0.601032	ARK-GDA
Scaffold_243	308371	0.458667	ARK-GDA
Scaffold_247	99667	0.418816	ARK-GDA
Scaffold_248	300984	0.611693	ARK-GDA
Scaffold_264	41842	0.536748	ARK-GDA
Scaffold_268	60550	0.537275	ARK-GDA
Scaffold_275	308362	0.409692	ARK-GDA
Scaffold_275	359978	0.407244	ARK-GDA
Scaffold_276	348796	0.429872	ARK-GDA
Scaffold_282	101645	0.507422	ARK-GDA
Scaffold_286	351157	0.412285	ARK-GDA
Scaffold_287	24509	0.459826	ARK-GDA
Scaffold_307	345842	0.410575	ARK-GDA
Scaffold_313	346143	0.473576	ARK-GDA
Scaffold_318	369767	0.448496	ARK-GDA
Scaffold_321	138505	0.486631	ARK-GDA
Scaffold_325	30719	0.404509	ARK-GDA
Scaffold_331	190257	0.421548	ARK-GDA
Scaffold_340	218595	0.4	ARK-GDA
Scaffold_353	213727	0.462071	ARK-GDA
Scaffold_360	196271	0.467711	ARK-GDA
Scaffold_363	20478	0.433546	ARK-GDA
Scaffold_368	144556	0.423335	ARK-GDA
Scaffold_383	104454	0.475378	ARK-GDA
Scaffold_390	85923	0.447547	ARK-GDA
Scaffold_408	243846	0.420829	ARK-GDA
Scaffold_415	30751	0.454012	ARK-GDA
Scaffold_438	249113	0.486356	ARK-GDA
Scaffold_445	38693	0.513375	ARK-GDA
Scaffold_460	323176	0.516779	ARK-GDA
Scaffold_462	147506	0.51256	ARK-GDA
Scaffold_481	148853	0.533333	ARK-GDA
Scaffold_483	158643	0.433546	ARK-GDA
Scaffold_496	248282	0.579631	ARK-GDA
Scaffold_501	220967	0.445087	ARK-GDA
Scaffold_521	27454	0.500976	ARK-GDA
Scaffold_561	131893	0.483341	ARK-GDA
Scaffold_567	169835	0.46617	ARK-GDA
Scaffold_586	270889	0.441407	ARK-GDA
Scaffold_601	246512	0.431285	ARK-GDA
Scaffold_610	32164	0.607246	ARK-GDA
Scaffold_614	67229	0.406947	ARK-GDA
Scaffold_619	119077	0.451187	ARK-GDA
Scaffold_666	193985	0.499268	ARK-GDA
Scaffold_698	31820	0.457494	ARK-GDA
Scaffold_701	55898	0.503032	ARK-GDA
Scaffold_727	158128	0.405312	ARK-GDA
Scaffold_729	25571	0.477506	ARK-GDA
Scaffold_742	151355	0.454662	ARK-GDA
Scaffold_744	233146	0.439433	ARK-GDA
Scaffold_763	33912	0.478768	ARK-GDA
Scaffold_765	12125	0.45386	ARK-GDA
Scaffold_790	220571	0.500568	ARK-GDA
Scaffold_802	50582	0.423118	ARK-GDA
Scaffold_811	25995	0.451187	ARK-GDA
Scaffold_814	110573	0.406061	ARK-GDA
Scaffold_860	18069	0.65	ARK-GDA
Scaffold_870	189510	0.427966	ARK-GDA
Scaffold_877	115124	0.446198	ARK-GDA
Scaffold_882	18471	0.427273	ARK-GDA
Scaffold_885	130658	0.412144	ARK-GDA
Scaffold_885	180239	0.451187	ARK-GDA
Scaffold_893	28501	0.446198	ARK-GDA
Scaffold_923	29006	0.431681	ARK-GDA
Scaffold_928	189560	0.522895	ARK-GDA
Scaffold_929	202152	0.46617	ARK-GDA
Scaffold_931	187967	0.4	ARK-GDA
Scaffold_937	15825	0.522339	ARK-GDA
Scaffold_944	46948	0.475187	ARK-GDA
Scaffold_974	178497	0.425689	ARK-GDA
Scaffold_978	188171	0.416575	ARK-GDA
Scaffold_984	111896	0.512413	ARK-GDA
Scaffold_988	25397	0.455469	ARK-GDA
Scaffold_1027	82949	0.454662	ARK-GDA
Scaffold_1044	60085	0.425622	ARK-GDA
Scaffold_1045	19821	0.406019	ARK-GDA
Scaffold_1045	79812	0.406061	ARK-GDA
Scaffold_1050	62406	0.550908	ARK-GDA
Scaffold_1051	28979	0.42431	ARK-GDA
Scaffold_1056	136164	0.423334	ARK-GDA
Scaffold_1062	138795	0.425622	ARK-GDA
Scaffold_1082	117905	0.417295	ARK-GDA
Scaffold_1120	124744	0.470183	ARK-GDA
Scaffold_1126	181390	0.412144	ARK-GDA
Scaffold_1146	24530	0.554455	ARK-GDA
Scaffold_1165	153856	0.536047	ARK-GDA
Scaffold_1183	116490	0.698735	ARK-GDA
Scaffold_1217	49526	0.519262	ARK-GDA
Scaffold_1218	123228	0.406036	ARK-GDA
Scaffold_1232	33925	0.42607	ARK-GDA
Scaffold_1264	15300	0.421548	ARK-GDA
Scaffold_1284	139228	0.451187	ARK-GDA
Scaffold_1313	24211	0.400586	ARK-GDA
Scaffold_1350	152204	0.538795	ARK-GDA
Scaffold_1359	151503	0.427273	ARK-GDA
Scaffold_1360	15808	0.545455	ARK-GDA
Scaffold_1366	134184	0.420829	ARK-GDA
Scaffold_1395	34862	0.416667	ARK-GDA
Scaffold_1402	39903	0.434066	ARK-GDA
Scaffold_1416	31066	0.51287	ARK-GDA
Scaffold_1422	131584	0.532766	ARK-GDA
Scaffold_1441	47726	0.408968	ARK-GDA
Scaffold_1480	121814	0.425622	ARK-GDA
Scaffold_1514	123602	0.409847	ARK-GDA
Scaffold_1515	62241	0.426295	ARK-GDA
Scaffold_1542	12143	0.50858	ARK-GDA
Scaffold_1576	7677	0.429923	ARK-GDA
Scaffold_1597	83675	0.580311	ARK-GDA
Scaffold_1642	56205	0.439038	ARK-GDA
Scaffold_1664	74452	0.415584	ARK-GDA
Scaffold_1670	7807	0.416667	ARK-GDA
Scaffold_1701	104879	0.459826	ARK-GDA
Scaffold_1721	6525	0.493671	ARK-GDA
Scaffold_1741	31866	0.485189	ARK-GDA
Scaffold_1788	43012	0.414634	ARK-GDA
Scaffold_1790	73216	0.601032	ARK-GDA
Scaffold_1802	23743	0.490821	ARK-GDA
Scaffold_1821	60405	0.548512	ARK-GDA
Scaffold_1853	91699	0.436896	ARK-GDA
Scaffold_1863	55773	0.475944	ARK-GDA
Scaffold_1868	65529	0.441407	ARK-GDA
Scaffold_1884	63562	0.429872	ARK-GDA
Scaffold_1921	22345	0.516777	ARK-GDA
Scaffold_1930	77449	0.412285	ARK-GDA
Scaffold_1931	16204	0.410256	ARK-GDA
Scaffold_2146	34742	0.583333	ARK-GDA
Scaffold_2187	71437	0.453636	ARK-GDA
Scaffold_2258	31075	0.489901	ARK-GDA
Scaffold_2342	32472	0.41639	ARK-GDA
Scaffold_2375	30880	0.425689	ARK-GDA
Scaffold_2476	38536	0.628248	ARK-GDA
Scaffold_2592	28826	0.424476	ARK-GDA
Scaffold_2628	12357	0.459826	ARK-GDA
Scaffold_2716	20085	0.415584	ARK-GDA
Scaffold_2750	1486	0.422383	ARK-GDA
Scaffold_2782	7155	0.409847	ARK-GDA
Scaffold_2872	19384	0.623089	ARK-GDA
Scaffold_2914	9654	0.457494	ARK-GDA
Scaffold_3087	4082	0.431285	ARK-GDA
Scaffold_3127	13366	0.401603	ARK-GDA
Scaffold_1	757998	0.454662	BOR-GDA
Scaffold_1	1062028	0.538462	BOR-GDA
Scaffold_2	32534	0.43826	BOR-GDA
Scaffold_6	73927	0.471354	BOR-GDA
Scaffold_7	1084319	0.445727	BOR-GDA
Scaffold_8	254131	0.435975	BOR-GDA
Scaffold_12	914851	0.440434	BOR-GDA
Scaffold_19	918936	0.534513	BOR-GDA
Scaffold_20	962676	0.406036	BOR-GDA
Scaffold_24	417567	0.475	BOR-GDA
Scaffold_24	712959	0.437153	BOR-GDA
Scaffold_26	196092	0.491774	BOR-GDA
Scaffold_27	391077	0.408882	BOR-GDA
Scaffold_35	258616	0.565217	BOR-GDA
Scaffold_39	348058	0.454668	BOR-GDA
Scaffold_48	722306	0.451187	BOR-GDA
Scaffold_50	362792	0.42431	BOR-GDA
Scaffold_50	508720	0.533644	BOR-GDA
Scaffold_62	615350	0.405568	BOR-GDA
Scaffold_72	169432	0.507422	BOR-GDA
Scaffold_76	152406	0.454668	BOR-GDA
Scaffold_80	483800	0.419355	BOR-GDA
Scaffold_93	15261	0.56012	BOR-GDA
Scaffold_100	270725	0.682471	BOR-GDA
Scaffold_106	121630	0.419622	BOR-GDA
Scaffold_114	582967	0.514874	BOR-GDA
Scaffold_127	225132	0.412285	BOR-GDA
Scaffold_130	410951	0.417295	BOR-GDA
Scaffold_132	464275	0.529622	BOR-GDA
Scaffold_134	417875	0.54945	BOR-GDA
Scaffold_143	257537	0.521739	BOR-GDA
Scaffold_148	12855	0.669828	BOR-GDA
Scaffold_149	197128	0.452816	BOR-GDA
Scaffold_150	155989	0.436896	BOR-GDA
Scaffold_171	223941	0.429923	BOR-GDA
Scaffold_176	226447	0.431378	BOR-GDA
Scaffold_187	190400	0.451187	BOR-GDA
Scaffold_188	143000	0.49386	BOR-GDA
Scaffold_191	26849	0.439038	BOR-GDA
Scaffold_191	386597	0.407229	BOR-GDA
Scaffold_194	465746	0.467711	BOR-GDA
Scaffold_199	375804	0.453125	BOR-GDA
Scaffold_204	40047	0.433761	BOR-GDA
Scaffold_206	180323	0.461538	BOR-GDA
Scaffold_207	408662	0.418946	BOR-GDA
Scaffold_233	132830	0.431401	BOR-GDA
Scaffold_243	321801	0.668318	BOR-GDA
Scaffold_264	41842	0.423335	BOR-GDA
Scaffold_267	61834	0.44038	BOR-GDA
Scaffold_267	86319	0.406036	BOR-GDA
Scaffold_267	289230	0.454458	BOR-GDA
Scaffold_272	377369	0.451187	BOR-GDA
Scaffold_284	125103	0.415896	BOR-GDA
Scaffold_286	351157	0.412285	BOR-GDA
Scaffold_287	298052	0.412285	BOR-GDA
Scaffold_292	159982	0.56012	BOR-GDA
Scaffold_313	346143	0.494084	BOR-GDA
Scaffold_318	369767	0.448496	BOR-GDA
Scaffold_321	183647	0.40797	BOR-GDA
Scaffold_325	164883	0.45	BOR-GDA
Scaffold_325	206714	0.444183	BOR-GDA
Scaffold_329	146223	0.412734	BOR-GDA
Scaffold_329	228487	0.416667	BOR-GDA
Scaffold_330	148695	0.436674	BOR-GDA
Scaffold_330	361136	0.481299	BOR-GDA
Scaffold_332	298494	0.632135	BOR-GDA
Scaffold_336	395608	0.444187	BOR-GDA
Scaffold_337	288060	0.600628	BOR-GDA
Scaffold_340	355467	0.457494	BOR-GDA
Scaffold_345	50251	0.404509	BOR-GDA
Scaffold_348	298205	0.537794	BOR-GDA
Scaffold_360	372641	0.455782	BOR-GDA
Scaffold_367	38870	0.408968	BOR-GDA
Scaffold_387	237040	0.413813	BOR-GDA
Scaffold_398	301509	0.429748	BOR-GDA
Scaffold_400	236821	0.426497	BOR-GDA
Scaffold_407	243205	0.458667	BOR-GDA
Scaffold_411	261615	0.519262	BOR-GDA
Scaffold_415	30751	0.513375	BOR-GDA
Scaffold_415	333212	0.417087	BOR-GDA
Scaffold_426	237869	0.414634	BOR-GDA
Scaffold_426	278281	0.44359	BOR-GDA
Scaffold_438	249113	0.401603	BOR-GDA
Scaffold_448	62355	0.482143	BOR-GDA
Scaffold_448	102780	0.476987	BOR-GDA
Scaffold_449	124413	0.409847	BOR-GDA
Scaffold_454	146948	0.43573	BOR-GDA
Scaffold_460	323176	0.616943	BOR-GDA
Scaffold_469	151295	0.420879	BOR-GDA
Scaffold_471	245534	0.416342	BOR-GDA
Scaffold_477	24822	0.407244	BOR-GDA
Scaffold_483	20925	0.571429	BOR-GDA
Scaffold_483	60553	0.4	BOR-GDA
Scaffold_485	115599	0.422479	BOR-GDA
Scaffold_487	322708	0.423118	BOR-GDA
Scaffold_496	248282	0.490068	BOR-GDA
Scaffold_510	219568	0.445727	BOR-GDA
Scaffold_567	103438	0.513375	BOR-GDA
Scaffold_586	270889	0.459826	BOR-GDA
Scaffold_591	193165	0.406947	BOR-GDA
Scaffold_613	165264	0.595668	BOR-GDA
Scaffold_622	64690	0.409909	BOR-GDA
Scaffold_640	101560	0.441407	BOR-GDA
Scaffold_652	58333	0.507422	BOR-GDA
Scaffold_657	74343	0.417295	BOR-GDA
Scaffold_667	95512	0.409847	BOR-GDA
Scaffold_671	194525	0.502903	BOR-GDA
Scaffold_681	190806	0.48101	BOR-GDA
Scaffold_687	197244	0.471354	BOR-GDA
Scaffold_707	47112	0.591297	BOR-GDA
Scaffold_711	91317	0.661622	BOR-GDA
Scaffold_713	122898	0.447547	BOR-GDA
Scaffold_716	60332	0.464398	BOR-GDA
Scaffold_747	63341	0.431285	BOR-GDA
Scaffold_756	13125	0.530216	BOR-GDA
Scaffold_764	3373	0.426497	BOR-GDA
Scaffold_800	79131	0.590212	BOR-GDA
Scaffold_818	143237	0.421548	BOR-GDA
Scaffold_823	143230	0.494084	BOR-GDA
Scaffold_840	111675	0.454662	BOR-GDA
Scaffold_867	109048	0.417087	BOR-GDA
Scaffold_871	106585	0.464462	BOR-GDA
Scaffold_885	130658	0.419622	BOR-GDA
Scaffold_890	190330	0.425622	BOR-GDA
Scaffold_951	91574	0.425689	BOR-GDA
Scaffold_956	156499	0.419622	BOR-GDA
Scaffold_984	111896	0.537275	BOR-GDA
Scaffold_984	120853	0.454012	BOR-GDA
Scaffold_998	31968	0.409847	BOR-GDA
Scaffold_1037	47230	0.450964	BOR-GDA
Scaffold_1066	181784	0.431285	BOR-GDA
Scaffold_1068	29946	0.432798	BOR-GDA
Scaffold_1070	92218	0.406061	BOR-GDA
Scaffold_1072	159272	0.439433	BOR-GDA
Scaffold_1099	21370	0.548088	BOR-GDA
Scaffold_1109	99982	0.408882	BOR-GDA
Scaffold_1113	107333	0.413209	BOR-GDA
Scaffold_1119	72079	0.436896	BOR-GDA
Scaffold_1126	181390	0.447102	BOR-GDA
Scaffold_1131	101247	0.404509	BOR-GDA
Scaffold_1132	4647	0.410875	BOR-GDA
Scaffold_1133	102303	0.578605	BOR-GDA
Scaffold_1164	89648	0.417295	BOR-GDA
Scaffold_1173	122869	0.449326	BOR-GDA
Scaffold_1183	116490	0.557312	BOR-GDA
Scaffold_1190	107040	0.496521	BOR-GDA
Scaffold_1193	12816	0.41335	BOR-GDA
Scaffold_1199	126517	0.407929	BOR-GDA
Scaffold_1251	51203	0.452434	BOR-GDA
Scaffold_1255	96819	0.435975	BOR-GDA
Scaffold_1272	98456	0.50858	BOR-GDA
Scaffold_1294	20117	0.477506	BOR-GDA
Scaffold_1297	108111	0.471123	BOR-GDA
Scaffold_1297	133355	0.441407	BOR-GDA
Scaffold_1311	94700	0.447547	BOR-GDA
Scaffold_1316	60764	0.432798	BOR-GDA
Scaffold_1335	107358	0.430268	BOR-GDA
Scaffold_1363	119843	0.411883	BOR-GDA
Scaffold_1365	78038	0.478261	BOR-GDA
Scaffold_1376	148781	0.459826	BOR-GDA
Scaffold_1395	34862	0.493671	BOR-GDA
Scaffold_1404	138446	0.41335	BOR-GDA
Scaffold_1430	111759	0.493671	BOR-GDA
Scaffold_1460	11916	0.432626	BOR-GDA
Scaffold_1462	98329	0.447547	BOR-GDA
Scaffold_1485	12318	0.417295	BOR-GDA
Scaffold_1509	74863	0.530398	BOR-GDA
Scaffold_1519	130624	0.471354	BOR-GDA
Scaffold_1549	14371	0.475944	BOR-GDA
Scaffold_1554	6700	0.486356	BOR-GDA
Scaffold_1555	104912	0.419355	BOR-GDA
Scaffold_1577	59064	0.473245	BOR-GDA
Scaffold_1589	88774	0.583333	BOR-GDA
Scaffold_1625	92296	0.418816	BOR-GDA
Scaffold_1661	77159	0.452816	BOR-GDA
Scaffold_1669	113037	0.405568	BOR-GDA
Scaffold_1683	71500	0.522339	BOR-GDA
Scaffold_1701	7446	0.430268	BOR-GDA
Scaffold_1762	33271	0.611111	BOR-GDA
Scaffold_1790	73216	0.570929	BOR-GDA
Scaffold_1850	61928	0.420879	BOR-GDA
Scaffold_1961	59053	0.473576	BOR-GDA
Scaffold_1975	63005	0.419622	BOR-GDA
Scaffold_1977	22224	0.418816	BOR-GDA
Scaffold_2014	65621	0.406061	BOR-GDA
Scaffold_2082	39156	0.475	BOR-GDA
Scaffold_2089	52533	0.456122	BOR-GDA
Scaffold_2091	10136	0.442281	BOR-GDA
Scaffold_2095	67309	0.406947	BOR-GDA
Scaffold_2146	34742	0.44687	BOR-GDA
Scaffold_2152	74546	0.427794	BOR-GDA
Scaffold_2152	76435	0.407244	BOR-GDA
Scaffold_2187	71437	0.453636	BOR-GDA
Scaffold_2202	21317	0.449786	BOR-GDA
Scaffold_2212	48014	0.579631	BOR-GDA
Scaffold_2284	17242	0.420703	BOR-GDA
Scaffold_2368	17104	0.505406	BOR-GDA
Scaffold_2440	13441	0.416667	BOR-GDA
Scaffold_2441	28880	0.475	BOR-GDA
Scaffold_2560	24315	0.414634	BOR-GDA
Scaffold_2591	5464	0.40797	BOR-GDA
Scaffold_2605	13095	0.425622	BOR-GDA
Scaffold_2672	12656	0.552395	BOR-GDA
Scaffold_2872	19384	0.444183	BOR-GDA
Scaffold_3209	8364	0.42658	BOR-GDA
Scaffold_3271	8308	0.406019	BOR-GDA
Scaffold_1	16221	0.501289	ICE-ARK
Scaffold_1	59066	0.434066	ICE-ARK
Scaffold_2	11506	0.621681	ICE-ARK
Scaffold_3	873560	0.43299	ICE-ARK
Scaffold_4	726145	0.408223	ICE-ARK
Scaffold_6	937901	0.487589	ICE-ARK
Scaffold_11	965308	0.459559	ICE-ARK
Scaffold_12	52761	0.459559	ICE-ARK
Scaffold_13	308406	0.453125	ICE-ARK
Scaffold_14	543032	0.449697	ICE-ARK
Scaffold_17	921465	0.412614	ICE-ARK
Scaffold_18	470563	0.427794	ICE-ARK
Scaffold_19	2336	0.40613	ICE-ARK
Scaffold_22	896709	0.415896	ICE-ARK
Scaffold_26	194071	0.478093	ICE-ARK
Scaffold_26	535433	0.408163	ICE-ARK
Scaffold_30	398361	0.493501	ICE-ARK
Scaffold_35	415489	0.445092	ICE-ARK
Scaffold_36	78042	0.420471	ICE-ARK
Scaffold_36	844017	0.403162	ICE-ARK
Scaffold_37	451795	0.504256	ICE-ARK
Scaffold_37	834345	0.545029	ICE-ARK
Scaffold_42	103023	0.412614	ICE-ARK
Scaffold_42	137054	0.43118	ICE-ARK
Scaffold_46	69490	0.410875	ICE-ARK
Scaffold_48	247338	0.417295	ICE-ARK
Scaffold_48	726976	0.445527	ICE-ARK
Scaffold_53	199326	0.453902	ICE-ARK
Scaffold_53	414432	0.420471	ICE-ARK
Scaffold_56	540474	0.430649	ICE-ARK
Scaffold_62	7997	0.599673	ICE-ARK
Scaffold_62	90357	0.437674	ICE-ARK
Scaffold_63	708387	0.477532	ICE-ARK
Scaffold_65	468474	0.420471	ICE-ARK
Scaffold_67	527057	0.417087	ICE-ARK
Scaffold_72	270983	0.420471	ICE-ARK
Scaffold_73	244779	0.479297	ICE-ARK
Scaffold_73	443633	0.445527	ICE-ARK
Scaffold_77	621311	0.411305	ICE-ARK
Scaffold_80	341523	0.436896	ICE-ARK
Scaffold_87	327922	0.619922	ICE-ARK
Scaffold_88	564640	0.415626	ICE-ARK
Scaffold_90	269460	0.515856	ICE-ARK
Scaffold_93	46082	0.414455	ICE-ARK
Scaffold_93	132083	0.435764	ICE-ARK
Scaffold_94	70099	0.579631	ICE-ARK
Scaffold_98	214893	0.410875	ICE-ARK
Scaffold_102	453907	0.628772	ICE-ARK
Scaffold_106	142126	0.450964	ICE-ARK
Scaffold_108	224771	0.557838	ICE-ARK
Scaffold_109	220256	0.442739	ICE-ARK
Scaffold_111	293560	0.411354	ICE-ARK
Scaffold_121	549241	0.440089	ICE-ARK
Scaffold_127	189642	0.410575	ICE-ARK
Scaffold_132	171569	0.453571	ICE-ARK
Scaffold_133	24322	0.453636	ICE-ARK
Scaffold_134	92457	0.427794	ICE-ARK
Scaffold_136	172257	0.470448	ICE-ARK
Scaffold_140	342403	0.412614	ICE-ARK
Scaffold_147	401554	0.508981	ICE-ARK
Scaffold_150	88205	0.420703	ICE-ARK
Scaffold_150	115020	0.459559	ICE-ARK
Scaffold_150	301990	0.53701	ICE-ARK
Scaffold_154	38054	0.42277	ICE-ARK
Scaffold_171	433772	0.412614	ICE-ARK
Scaffold_181	264932	0.456446	ICE-ARK
Scaffold_190	174572	0.462071	ICE-ARK
Scaffold_190	380781	0.466667	ICE-ARK
Scaffold_198	238824	0.512522	ICE-ARK
Scaffold_213	64574	0.442459	ICE-ARK
Scaffold_217	165095	0.430296	ICE-ARK
Scaffold_219	50142	0.419704	ICE-ARK
Scaffold_229	114472	0.431285	ICE-ARK
Scaffold_229	438538	0.488943	ICE-ARK
Scaffold_230	33608	0.483607	ICE-ARK
Scaffold_235	303328	0.477105	ICE-ARK
Scaffold_246	259555	0.499962	ICE-ARK
Scaffold_249	183111	0.410575	ICE-ARK
Scaffold_251	232652	0.508981	ICE-ARK
Scaffold_260	276622	0.577896	ICE-ARK
Scaffold_260	288345	0.418539	ICE-ARK
Scaffold_260	429493	0.418044	ICE-ARK
Scaffold_265	241707	0.431203	ICE-ARK
Scaffold_272	12174	0.410006	ICE-ARK
Scaffold_272	61351	0.421687	ICE-ARK
Scaffold_274	259059	0.485189	ICE-ARK
Scaffold_276	33304	0.406019	ICE-ARK
Scaffold_281	141865	0.484932	ICE-ARK
Scaffold_283	321379	0.40625	ICE-ARK
Scaffold_288	249499	0.405645	ICE-ARK
Scaffold_292	368469	0.439038	ICE-ARK
Scaffold_302	319156	0.505406	ICE-ARK
Scaffold_303	402807	0.513162	ICE-ARK
Scaffold_304	356413	0.430296	ICE-ARK
Scaffold_305	205633	0.407929	ICE-ARK
Scaffold_317	127330	0.494933	ICE-ARK
Scaffold_325	18130	0.456122	ICE-ARK
Scaffold_325	154377	0.478768	ICE-ARK
Scaffold_329	287824	0.420471	ICE-ARK
Scaffold_331	190257	0.459826	ICE-ARK
Scaffold_333	78603	0.408163	ICE-ARK
Scaffold_333	359755	0.422479	ICE-ARK
Scaffold_336	235295	0.406538	ICE-ARK
Scaffold_338	272424	0.407157	ICE-ARK
Scaffold_338	333262	0.482143	ICE-ARK
Scaffold_338	382908	0.411214	ICE-ARK
Scaffold_339	29472	0.530997	ICE-ARK
Scaffold_346	294233	0.446125	ICE-ARK
Scaffold_347	217115	0.470159	ICE-ARK
Scaffold_364	120443	0.410575	ICE-ARK
Scaffold_366	192902	0.439038	ICE-ARK
Scaffold_367	294692	0.430296	ICE-ARK
Scaffold_369	201268	0.561447	ICE-ARK
Scaffold_369	340513	0.445092	ICE-ARK
Scaffold_376	372485	0.447043	ICE-ARK
Scaffold_382	59359	0.486522	ICE-ARK
Scaffold_390	17970	0.556754	ICE-ARK
Scaffold_391	202580	0.470383	ICE-ARK
Scaffold_403	146448	0.454662	ICE-ARK
Scaffold_405	40730	0.488943	ICE-ARK
Scaffold_405	96148	0.511361	ICE-ARK
Scaffold_406	79546	0.405645	ICE-ARK
Scaffold_407	42210	0.412614	ICE-ARK
Scaffold_407	45907	0.545455	ICE-ARK
Scaffold_407	358974	0.402875	ICE-ARK
Scaffold_409	128688	0.477105	ICE-ARK
Scaffold_419	249331	0.412614	ICE-ARK
Scaffold_437	144943	0.513162	ICE-ARK
Scaffold_449	7652	0.404427	ICE-ARK
Scaffold_458	20846	0.515525	ICE-ARK
Scaffold_466	144634	0.410875	ICE-ARK
Scaffold_468	176404	0.520202	ICE-ARK
Scaffold_472	6390	0.436174	ICE-ARK
Scaffold_476	116748	0.406538	ICE-ARK
Scaffold_477	10898	0.482143	ICE-ARK
Scaffold_477	256761	0.490068	ICE-ARK
Scaffold_481	116201	0.494933	ICE-ARK
Scaffold_495	84792	0.61918	ICE-ARK
Scaffold_499	293796	0.506173	ICE-ARK
Scaffold_501	280771	0.524446	ICE-ARK
Scaffold_504	118089	0.411214	ICE-ARK
Scaffold_512	226982	0.464286	ICE-ARK
Scaffold_516	265048	0.43118	ICE-ARK
Scaffold_519	267784	0.427794	ICE-ARK
Scaffold_521	27454	0.567997	ICE-ARK
Scaffold_521	167226	0.461455	ICE-ARK
Scaffold_522	181671	0.446125	ICE-ARK
Scaffold_526	56087	0.500976	ICE-ARK
Scaffold_526	70373	0.4375	ICE-ARK
Scaffold_529	2669	0.541667	ICE-ARK
Scaffold_543	111752	0.453571	ICE-ARK
Scaffold_557	10602	0.425068	ICE-ARK
Scaffold_574	276043	0.404427	ICE-ARK
Scaffold_590	19502	0.448113	ICE-ARK
Scaffold_591	203564	0.420471	ICE-ARK
Scaffold_594	100493	0.561447	ICE-ARK
Scaffold_594	157604	0.408163	ICE-ARK
Scaffold_600	15165	0.5	ICE-ARK
Scaffold_608	1795	0.429197	ICE-ARK
Scaffold_616	52704	0.708719	ICE-ARK
Scaffold_619	144531	0.421971	ICE-ARK
Scaffold_619	207482	0.477105	ICE-ARK
Scaffold_629	209269	0.43118	ICE-ARK
Scaffold_630	18685	0.4	ICE-ARK
Scaffold_639	273333	0.55	ICE-ARK
Scaffold_645	27957	0.431925	ICE-ARK
Scaffold_647	141760	0.523315	ICE-ARK
Scaffold_647	148990	0.410575	ICE-ARK
Scaffold_661	45279	0.561815	ICE-ARK
Scaffold_664	91947	0.442857	ICE-ARK
Scaffold_666	45352	0.454728	ICE-ARK
Scaffold_696	233196	0.40925	ICE-ARK
Scaffold_701	207842	0.579266	ICE-ARK
Scaffold_702	174973	0.512522	ICE-ARK
Scaffold_710	85382	0.437665	ICE-ARK
Scaffold_714	18452	0.592672	ICE-ARK
Scaffold_728	192318	0.420523	ICE-ARK
Scaffold_751	204981	0.571969	ICE-ARK
Scaffold_763	33912	0.538168	ICE-ARK
Scaffold_773	65492	0.467764	ICE-ARK
Scaffold_777	42492	0.50415	ICE-ARK
Scaffold_780	74126	0.428571	ICE-ARK
Scaffold_784	174079	0.429154	ICE-ARK
Scaffold_786	159252	0.485801	ICE-ARK
Scaffold_786	222309	0.400944	ICE-ARK
Scaffold_794	212467	0.415626	ICE-ARK
Scaffold_804	150208	0.436896	ICE-ARK
Scaffold_831	96413	0.589168	ICE-ARK
Scaffold_848	186670	0.501934	ICE-ARK
Scaffold_855	26475	0.454662	ICE-ARK
Scaffold_862	189421	0.538168	ICE-ARK
Scaffold_867	220021	0.408223	ICE-ARK
Scaffold_868	45198	0.464286	ICE-ARK
Scaffold_886	167950	0.484932	ICE-ARK
Scaffold_892	58323	0.420523	ICE-ARK
Scaffold_892	180134	0.567997	ICE-ARK
Scaffold_904	59919	0.440089	ICE-ARK
Scaffold_937	184309	0.517224	ICE-ARK
Scaffold_944	76682	0.511361	ICE-ARK
Scaffold_944	111965	0.617224	ICE-ARK
Scaffold_955	192092	0.408163	ICE-ARK
Scaffold_958	51341	0.401116	ICE-ARK
Scaffold_960	62651	0.478351	ICE-ARK
Scaffold_963	76266	0.411214	ICE-ARK
Scaffold_963	139712	0.440089	ICE-ARK
Scaffold_977	3317	0.405568	ICE-ARK
Scaffold_980	31058	0.411214	ICE-ARK
Scaffold_981	60614	0.436896	ICE-ARK
Scaffold_1000	108295	0.418539	ICE-ARK
Scaffold_1001	69106	0.406061	ICE-ARK
Scaffold_1005	110267	0.401116	ICE-ARK
Scaffold_1011	165287	0.431203	ICE-ARK
Scaffold_1015	106579	0.409354	ICE-ARK
Scaffold_1019	83967	0.479511	ICE-ARK
Scaffold_1021	189203	0.455782	ICE-ARK
Scaffold_1026	78675	0.605471	ICE-ARK
Scaffold_1040	10801	0.475378	ICE-ARK
Scaffold_1042	182399	0.477506	ICE-ARK
Scaffold_1045	91961	0.486522	ICE-ARK
Scaffold_1083	152241	0.539683	ICE-ARK
Scaffold_1084	122363	0.470383	ICE-ARK
Scaffold_1085	94771	0.469085	ICE-ARK
Scaffold_1116	110821	0.476379	ICE-ARK
Scaffold_1123	95095	0.431203	ICE-ARK
Scaffold_1128	165826	0.410575	ICE-ARK
Scaffold_1146	74182	0.415626	ICE-ARK
Scaffold_1165	115454	0.490068	ICE-ARK
Scaffold_1183	53559	0.461538	ICE-ARK
Scaffold_1192	114856	0.437069	ICE-ARK
Scaffold_1209	20589	0.412614	ICE-ARK
Scaffold_1209	71410	0.446125	ICE-ARK
Scaffold_1212	27167	0.466995	ICE-ARK
Scaffold_1214	15913	0.412614	ICE-ARK
Scaffold_1234	49718	0.424402	ICE-ARK
Scaffold_1234	81687	0.412614	ICE-ARK
Scaffold_1236	7713	0.602371	ICE-ARK
Scaffold_1246	4809	0.445365	ICE-ARK
Scaffold_1287	16151	0.420471	ICE-ARK
Scaffold_1288	41842	0.674342	ICE-ARK
Scaffold_1300	5505	0.40625	ICE-ARK
Scaffold_1311	60592	0.466581	ICE-ARK
Scaffold_1325	15572	0.451839	ICE-ARK
Scaffold_1349	152967	0.421429	ICE-ARK
Scaffold_1372	127709	0.452816	ICE-ARK
Scaffold_1375	46575	0.479438	ICE-ARK
Scaffold_1379	67471	0.433546	ICE-ARK
Scaffold_1397	59501	0.431285	ICE-ARK
Scaffold_1409	7029	0.451967	ICE-ARK
Scaffold_1422	132146	0.412614	ICE-ARK
Scaffold_1435	55785	0.511361	ICE-ARK
Scaffold_1447	93286	0.445365	ICE-ARK
Scaffold_1458	66930	0.40925	ICE-ARK
Scaffold_1509	19636	0.472222	ICE-ARK
Scaffold_1510	130977	0.501832	ICE-ARK
Scaffold_1515	62241	0.499816	ICE-ARK
Scaffold_1515	94351	0.466995	ICE-ARK
Scaffold_1539	85775	0.404509	ICE-ARK
Scaffold_1549	14216	0.521496	ICE-ARK
Scaffold_1569	59132	0.453426	ICE-ARK
Scaffold_1631	84094	0.55	ICE-ARK
Scaffold_1631	86487	0.409847	ICE-ARK
Scaffold_1632	32017	0.419546	ICE-ARK
Scaffold_1649	74783	0.410575	ICE-ARK
Scaffold_1659	6307	0.532768	ICE-ARK
Scaffold_1672	98375	0.456122	ICE-ARK
Scaffold_1687	20302	0.500304	ICE-ARK
Scaffold_1705	4699	0.451839	ICE-ARK
Scaffold_1713	86448	0.445092	ICE-ARK
Scaffold_1715	20417	0.408117	ICE-ARK
Scaffold_1717	14960	0.447622	ICE-ARK
Scaffold_1719	26092	0.539286	ICE-ARK
Scaffold_1736	40009	0.452816	ICE-ARK
Scaffold_1740	106504	0.50415	ICE-ARK
Scaffold_1749	74572	0.405645	ICE-ARK
Scaffold_1754	12538	0.414455	ICE-ARK
Scaffold_1794	6770	0.447703	ICE-ARK
Scaffold_1801	48614	0.407157	ICE-ARK
Scaffold_1802	23743	0.430103	ICE-ARK
Scaffold_1804	3999	0.427426	ICE-ARK
Scaffold_1885	26098	0.442459	ICE-ARK
Scaffold_1938	45060	0.408882	ICE-ARK
Scaffold_1947	21826	0.453436	ICE-ARK
Scaffold_1955	83190	0.427273	ICE-ARK
Scaffold_2032	24004	0.445527	ICE-ARK
Scaffold_2047	32742	0.409909	ICE-ARK
Scaffold_2054	39236	0.473434	ICE-ARK
Scaffold_2055	18826	0.470383	ICE-ARK
Scaffold_2066	44663	0.487589	ICE-ARK
Scaffold_2067	45512	0.439911	ICE-ARK
Scaffold_2093	72543	0.504256	ICE-ARK
Scaffold_2109	28191	0.444187	ICE-ARK
Scaffold_2129	31426	0.596653	ICE-ARK
Scaffold_2131	73543	0.552654	ICE-ARK
Scaffold_2141	18933	0.508981	ICE-ARK
Scaffold_2187	32761	0.497289	ICE-ARK
Scaffold_2196	47798	0.619247	ICE-ARK
Scaffold_2233	11207	0.489695	ICE-ARK
Scaffold_2251	42356	0.408223	ICE-ARK
Scaffold_2287	63759	0.567997	ICE-ARK
Scaffold_2316	32551	0.423328	ICE-ARK
Scaffold_2356	802	0.409354	ICE-ARK
Scaffold_2412	23992	0.499816	ICE-ARK
Scaffold_2467	13190	0.4	ICE-ARK
Scaffold_2468	29369	0.453571	ICE-ARK
Scaffold_2471	35660	0.4375	ICE-ARK
Scaffold_2476	29512	0.476987	ICE-ARK
Scaffold_2505	33849	0.56012	ICE-ARK
Scaffold_2506	40431	0.405899	ICE-ARK
Scaffold_2507	42433	0.420523	ICE-ARK
Scaffold_2569	29197	0.455782	ICE-ARK
Scaffold_2604	10507	0.532319	ICE-ARK
Scaffold_2682	38269	0.475988	ICE-ARK
Scaffold_2710	12733	0.405645	ICE-ARK
Scaffold_2719	5784	0.452816	ICE-ARK
Scaffold_2755	4844	0.538792	ICE-ARK
Scaffold_2758	10303	0.436896	ICE-ARK
Scaffold_2782	7155	0.493929	ICE-ARK
Scaffold_2785	24911	0.454728	ICE-ARK
Scaffold_2846	24833	0.529701	ICE-ARK
Scaffold_3262	5576	0.442158	ICE-ARK
Scaffold_3458	8765	0.448313	ICE-ARK
Scaffold_3471	7863	0.428571	ICE-ARK
Scaffold_3602	2156	0.649985	ICE-ARK
Scaffold_2	11506	0.43118	ICE-BOR
Scaffold_2	617992	0.463748	ICE-BOR
Scaffold_4	933486	0.435975	ICE-BOR
Scaffold_5	1114968	0.402839	ICE-BOR
Scaffold_6	73927	0.729582	ICE-BOR
Scaffold_12	834499	0.553042	ICE-BOR
Scaffold_14	124526	0.407186	ICE-BOR
Scaffold_14	746212	0.422173	ICE-BOR
Scaffold_15	285434	0.418044	ICE-BOR
Scaffold_17	2308	0.416667	ICE-BOR
Scaffold_18	470563	0.53422	ICE-BOR
Scaffold_18	731302	0.456122	ICE-BOR
Scaffold_24	910088	0.455782	ICE-BOR
Scaffold_26	194071	0.445092	ICE-BOR
Scaffold_26	901754	0.479297	ICE-BOR
Scaffold_27	570933	0.450964	ICE-BOR
Scaffold_31	334791	0.412571	ICE-BOR
Scaffold_33	604416	0.638709	ICE-BOR
Scaffold_36	758596	0.488943	ICE-BOR
Scaffold_37	612934	0.412614	ICE-BOR
Scaffold_37	834345	0.483607	ICE-BOR
Scaffold_38	3642	0.414455	ICE-BOR
Scaffold_38	613908	0.400944	ICE-BOR
Scaffold_42	103023	0.523649	ICE-BOR
Scaffold_42	562019	0.448496	ICE-BOR
Scaffold_48	27374	0.421875	ICE-BOR
Scaffold_48	491756	0.442729	ICE-BOR
Scaffold_51	472459	0.431203	ICE-BOR
Scaffold_51	745088	0.409354	ICE-BOR
Scaffold_53	199326	0.480084	ICE-BOR
Scaffold_59	273347	0.487618	ICE-BOR
Scaffold_62	90357	0.427794	ICE-BOR
Scaffold_65	244140	0.498818	ICE-BOR
Scaffold_66	18810	0.498818	ICE-BOR
Scaffold_72	241198	0.412571	ICE-BOR
Scaffold_73	113247	0.433761	ICE-BOR
Scaffold_74	644380	0.453125	ICE-BOR
Scaffold_78	372732	0.529701	ICE-BOR
Scaffold_87	265407	0.408223	ICE-BOR
Scaffold_93	15261	0.497663	ICE-BOR
Scaffold_104	116972	0.472222	ICE-BOR
Scaffold_104	477333	0.453902	ICE-BOR
Scaffold_106	142126	0.431285	ICE-BOR
Scaffold_106	535985	0.498818	ICE-BOR
Scaffold_107	403781	0.448113	ICE-BOR
Scaffold_108	224771	0.430103	ICE-BOR
Scaffold_112	163981	0.407244	ICE-BOR
Scaffold_121	47465	0.411214	ICE-BOR
Scaffold_126	337756	0.445527	ICE-BOR
Scaffold_136	187043	0.451839	ICE-BOR
Scaffold_137	534617	0.475378	ICE-BOR
Scaffold_138	267072	0.487179	ICE-BOR
Scaffold_142	54939	0.471354	ICE-BOR
Scaffold_143	331421	0.409354	ICE-BOR
Scaffold_144	356818	0.453571	ICE-BOR
Scaffold_145	198002	0.529622	ICE-BOR
Scaffold_148	11709	0.428571	ICE-BOR
Scaffold_154	337203	0.405312	ICE-BOR
Scaffold_155	485101	0.459559	ICE-BOR
Scaffold_188	172147	0.407244	ICE-BOR
Scaffold_191	352521	0.435975	ICE-BOR
Scaffold_208	479327	0.5	ICE-BOR
Scaffold_213	462206	0.498962	ICE-BOR
Scaffold_228	422320	0.452816	ICE-BOR
Scaffold_240	432624	0.498818	ICE-BOR
Scaffold_242	95860	0.429197	ICE-BOR
Scaffold_248	207897	0.443803	ICE-BOR
Scaffold_248	214714	0.523649	ICE-BOR
Scaffold_250	193624	0.435897	ICE-BOR
Scaffold_250	271990	0.492477	ICE-BOR
Scaffold_250	310966	0.448313	ICE-BOR
Scaffold_250	407174	0.451443	ICE-BOR
Scaffold_265	241707	0.481869	ICE-BOR
Scaffold_268	164095	0.410575	ICE-BOR
Scaffold_268	333543	0.459534	ICE-BOR
Scaffold_271	45636	0.402875	ICE-BOR
Scaffold_275	361728	0.410575	ICE-BOR
Scaffold_277	71205	0.470624	ICE-BOR
Scaffold_277	386531	0.442739	ICE-BOR
Scaffold_277	425534	0.408163	ICE-BOR
Scaffold_279	348420	0.409909	ICE-BOR
Scaffold_292	159982	0.442177	ICE-BOR
Scaffold_301	116473	0.45518	ICE-BOR
Scaffold_301	340374	0.539683	ICE-BOR
Scaffold_302	122742	0.408223	ICE-BOR
Scaffold_303	306445	0.456446	ICE-BOR
Scaffold_305	205633	0.407929	ICE-BOR
Scaffold_306	95777	0.445092	ICE-BOR
Scaffold_312	216514	0.452103	ICE-BOR
Scaffold_317	223627	0.645593	ICE-BOR
Scaffold_319	290161	0.420829	ICE-BOR
Scaffold_323	147167	0.408223	ICE-BOR
Scaffold_335	137180	0.425766	ICE-BOR
Scaffold_336	395608	0.422383	ICE-BOR
Scaffold_338	333262	0.539683	ICE-BOR
Scaffold_338	352053	0.459359	ICE-BOR
Scaffold_353	69075	0.442459	ICE-BOR
Scaffold_356	376023	0.467711	ICE-BOR
Scaffold_357	14432	0.511519	ICE-BOR
Scaffold_361	329572	0.6231	ICE-BOR
Scaffold_362	351968	0.408163	ICE-BOR
Scaffold_363	21437	0.44106	ICE-BOR
Scaffold_368	240379	0.470588	ICE-BOR
Scaffold_390	17970	0.571088	ICE-BOR
Scaffold_395	209977	0.427794	ICE-BOR
Scaffold_415	78983	0.58209	ICE-BOR
Scaffold_415	83500	0.410575	ICE-BOR
Scaffold_419	349847	0.465758	ICE-BOR
Scaffold_426	278281	0.454728	ICE-BOR
Scaffold_433	286471	0.460438	ICE-BOR
Scaffold_434	212321	0.407417	ICE-BOR
Scaffold_434	275158	0.470383	ICE-BOR
Scaffold_434	300124	0.533664	ICE-BOR
Scaffold_437	144943	0.54319	ICE-BOR
Scaffold_441	331078	0.462071	ICE-BOR
Scaffold_449	7652	0.466581	ICE-BOR
Scaffold_449	24400	0.437665	ICE-BOR
Scaffold_452	305681	0.55441	ICE-BOR
Scaffold_457	99331	0.43118	ICE-BOR
Scaffold_457	238901	0.407157	ICE-BOR
Scaffold_461	25584	0.480333	ICE-BOR
Scaffold_471	78085	0.418044	ICE-BOR
Scaffold_477	133827	0.415896	ICE-BOR
Scaffold_484	190453	0.462366	ICE-BOR
Scaffold_495	84792	0.466581	ICE-BOR
Scaffold_499	90402	0.43299	ICE-BOR
Scaffold_506	199340	0.560714	ICE-BOR
Scaffold_506	247109	0.400944	ICE-BOR
Scaffold_506	313205	0.418539	ICE-BOR
Scaffold_512	226982	0.675325	ICE-BOR
Scaffold_514	210102	0.407895	ICE-BOR
Scaffold_516	265048	0.462071	ICE-BOR
Scaffold_522	174457	0.405645	ICE-BOR
Scaffold_523	225147	0.462071	ICE-BOR
Scaffold_529	2669	0.430103	ICE-BOR
Scaffold_546	197107	0.459559	ICE-BOR
Scaffold_549	204359	0.411775	ICE-BOR
Scaffold_560	275970	0.483607	ICE-BOR
Scaffold_566	143358	0.517224	ICE-BOR
Scaffold_567	68901	0.412614	ICE-BOR
Scaffold_567	149296	0.408163	ICE-BOR
Scaffold_567	180661	0.429197	ICE-BOR
Scaffold_572	101058	0.436896	ICE-BOR
Scaffold_576	168403	0.428432	ICE-BOR
Scaffold_578	85123	0.409847	ICE-BOR
Scaffold_583	24431	0.454728	ICE-BOR
Scaffold_584	65725	0.497289	ICE-BOR
Scaffold_584	220318	0.442459	ICE-BOR
Scaffold_592	91838	0.487618	ICE-BOR
Scaffold_594	157604	0.486631	ICE-BOR
Scaffold_597	269498	0.481869	ICE-BOR
Scaffold_598	252892	0.405665	ICE-BOR
Scaffold_600	15165	0.425766	ICE-BOR
Scaffold_601	196611	0.408223	ICE-BOR
Scaffold_616	45658	0.459534	ICE-BOR
Scaffold_624	98626	0.455782	ICE-BOR
Scaffold_630	23403	0.484932	ICE-BOR
Scaffold_632	44663	0.427794	ICE-BOR
Scaffold_632	148488	0.40625	ICE-BOR
Scaffold_632	243432	0.470588	ICE-BOR
Scaffold_646	72742	0.574074	ICE-BOR
Scaffold_680	52737	0.423328	ICE-BOR
Scaffold_686	126718	0.420471	ICE-BOR
Scaffold_698	144723	0.410872	ICE-BOR
Scaffold_701	207842	0.440089	ICE-BOR
Scaffold_712	255408	0.424165	ICE-BOR
Scaffold_737	124921	0.418539	ICE-BOR
Scaffold_742	97296	0.432143	ICE-BOR
Scaffold_766	168188	0.407895	ICE-BOR
Scaffold_784	174079	0.569736	ICE-BOR
Scaffold_804	26325	0.401116	ICE-BOR
Scaffold_804	186195	0.418044	ICE-BOR
Scaffold_813	197673	0.556894	ICE-BOR
Scaffold_832	118994	0.691877	ICE-BOR
Scaffold_833	60364	0.481869	ICE-BOR
Scaffold_842	23318	0.527674	ICE-BOR
Scaffold_854	163394	0.530923	ICE-BOR
Scaffold_867	220021	0.408223	ICE-BOR
Scaffold_868	34006	0.405312	ICE-BOR
Scaffold_868	207598	0.415896	ICE-BOR
Scaffold_873	15402	0.500304	ICE-BOR
Scaffold_884	32790	0.404427	ICE-BOR
Scaffold_892	58323	0.404427	ICE-BOR
Scaffold_924	32556	0.434066	ICE-BOR
Scaffold_931	64341	0.443803	ICE-BOR
Scaffold_932	164413	0.442177	ICE-BOR
Scaffold_944	76682	0.63833	ICE-BOR
Scaffold_947	103823	0.505495	ICE-BOR
Scaffold_948	44815	0.417492	ICE-BOR
Scaffold_955	192092	0.408163	ICE-BOR
Scaffold_958	166617	0.452816	ICE-BOR
Scaffold_973	37102	0.422027	ICE-BOR
Scaffold_994	144790	0.577905	ICE-BOR
Scaffold_1010	31659	0.447622	ICE-BOR
Scaffold_1014	124885	0.533664	ICE-BOR
Scaffold_1026	78675	0.702383	ICE-BOR
Scaffold_1045	91961	0.486522	ICE-BOR
Scaffold_1070	60188	0.410575	ICE-BOR
Scaffold_1078	154777	0.445092	ICE-BOR
Scaffold_1083	117937	0.428571	ICE-BOR
Scaffold_1089	64290	0.422027	ICE-BOR
Scaffold_1095	146930	0.476987	ICE-BOR
Scaffold_1116	110821	0.476379	ICE-BOR
Scaffold_1123	128066	0.487179	ICE-BOR
Scaffold_1133	4477	0.459559	ICE-BOR
Scaffold_1166	86695	0.585534	ICE-BOR
Scaffold_1166	142745	0.422479	ICE-BOR
Scaffold_1174	137696	0.405645	ICE-BOR
Scaffold_1179	154394	0.405312	ICE-BOR
Scaffold_1204	73410	0.500304	ICE-BOR
Scaffold_1204	148409	0.412285	ICE-BOR
Scaffold_1211	110574	0.406061	ICE-BOR
Scaffold_1214	15913	0.453571	ICE-BOR
Scaffold_1223	96488	0.541033	ICE-BOR
Scaffold_1254	48338	0.415332	ICE-BOR
Scaffold_1255	96819	0.639752	ICE-BOR
Scaffold_1264	146459	0.456446	ICE-BOR
Scaffold_1270	99489	0.477105	ICE-BOR
Scaffold_1272	156450	0.496114	ICE-BOR
Scaffold_1277	15125	0.558537	ICE-BOR
Scaffold_1307	107756	0.442739	ICE-BOR
Scaffold_1318	16588	0.407895	ICE-BOR
Scaffold_1329	144707	0.441407	ICE-BOR
Scaffold_1340	7453	0.443803	ICE-BOR
Scaffold_1365	78038	0.40765	ICE-BOR
Scaffold_1384	127841	0.445092	ICE-BOR
Scaffold_1418	96938	0.410575	ICE-BOR
Scaffold_1428	68327	0.659281	ICE-BOR
Scaffold_1429	126947	0.407929	ICE-BOR
Scaffold_1453	18877	0.426497	ICE-BOR
Scaffold_1499	43203	0.63964	ICE-BOR
Scaffold_1533	30242	0.476987	ICE-BOR
Scaffold_1569	59132	0.495938	ICE-BOR
Scaffold_1585	74316	0.409909	ICE-BOR
Scaffold_1617	22347	0.44687	ICE-BOR
Scaffold_1630	31240	0.548748	ICE-BOR
Scaffold_1653	73276	0.423118	ICE-BOR
Scaffold_1659	6307	0.485239	ICE-BOR
Scaffold_1661	56868	0.429872	ICE-BOR
Scaffold_1698	18113	0.441458	ICE-BOR
Scaffold_1715	20417	0.411214	ICE-BOR
Scaffold_1739	74804	0.447622	ICE-BOR
Scaffold_1744	45688	0.465758	ICE-BOR
Scaffold_1749	68973	0.419546	ICE-BOR
Scaffold_1777	26211	0.470588	ICE-BOR
Scaffold_1785	26640	0.453571	ICE-BOR
Scaffold_1801	53974	0.419546	ICE-BOR
Scaffold_1807	79532	0.43662	ICE-BOR
Scaffold_1852	82807	0.474096	ICE-BOR
Scaffold_1908	29234	0.436174	ICE-BOR
Scaffold_1922	54504	0.485189	ICE-BOR
Scaffold_1935	71573	0.433761	ICE-BOR
Scaffold_1975	11683	0.569748	ICE-BOR
Scaffold_1975	39866	0.418539	ICE-BOR
Scaffold_1985	82549	0.486356	ICE-BOR
Scaffold_1988	24482	0.559139	ICE-BOR
Scaffold_1998	48161	0.602371	ICE-BOR
Scaffold_2005	24857	0.548748	ICE-BOR
Scaffold_2008	5467	0.541033	ICE-BOR
Scaffold_2018	81612	0.58209	ICE-BOR
Scaffold_2024	55592	0.45518	ICE-BOR
Scaffold_2025	28738	0.446125	ICE-BOR
Scaffold_2043	11343	0.407895	ICE-BOR
Scaffold_2089	52533	0.444444	ICE-BOR
Scaffold_2109	28191	0.444187	ICE-BOR
Scaffold_2135	2016	0.442739	ICE-BOR
Scaffold_2146	38542	0.410575	ICE-BOR
Scaffold_2162	70439	0.442857	ICE-BOR
Scaffold_2163	70743	0.475675	ICE-BOR
Scaffold_2178	4195	0.447547	ICE-BOR
Scaffold_2179	18117	0.479411	ICE-BOR
Scaffold_2216	63238	0.442158	ICE-BOR
Scaffold_2254	38965	0.404427	ICE-BOR
Scaffold_2335	44138	0.482495	ICE-BOR
Scaffold_2357	20906	0.445365	ICE-BOR
Scaffold_2360	6834	0.477532	ICE-BOR
Scaffold_2430	10957	0.442158	ICE-BOR
Scaffold_2494	8139	0.42277	ICE-BOR
Scaffold_2591	5464	0.511541	ICE-BOR
Scaffold_2598	40444	0.40765	ICE-BOR
Scaffold_2605	13095	0.453636	ICE-BOR
Scaffold_2682	38269	0.424402	ICE-BOR
Scaffold_2694	15662	0.415896	ICE-BOR
Scaffold_2750	22430	0.412614	ICE-BOR
Scaffold_2913	15869	0.579266	ICE-BOR
Scaffold_2940	1947	0.4375	ICE-BOR
Scaffold_3123	8325	0.495973	ICE-BOR
Scaffold_3125	14294	0.429197	ICE-BOR
Scaffold_3186	1224	0.446125	ICE-BOR
Scaffold_3271	8308	0.538168	ICE-BOR
Scaffold_3282	7949	0.459559	ICE-BOR
Scaffold_3308	719	0.418816	ICE-BOR
Scaffold_3471	7863	0.428571	ICE-BOR
Scaffold_3636	1379	0.532319	ICE-BOR
Scaffold_1	16221	0.534179	ICE-GDA
Scaffold_1	59066	0.550908	ICE-GDA
Scaffold_1	719373	0.515856	ICE-GDA
Scaffold_2	32534	0.718759	ICE-GDA
Scaffold_2	229211	0.417295	ICE-GDA
Scaffold_3	640868	0.532319	ICE-GDA
Scaffold_5	376897	0.408882	ICE-GDA
Scaffold_7	943230	0.404509	ICE-GDA
Scaffold_8	254131	0.485239	ICE-GDA
Scaffold_8	1020323	0.42658	ICE-GDA
Scaffold_9	448983	0.537105	ICE-GDA
Scaffold_9	659066	0.45386	ICE-GDA
Scaffold_12	834499	0.510934	ICE-GDA
Scaffold_14	1004882	0.636733	ICE-GDA
Scaffold_15	54838	0.447547	ICE-GDA
Scaffold_15	860340	0.441352	ICE-GDA
Scaffold_17	2308	0.416667	ICE-GDA
Scaffold_17	262017	0.476628	ICE-GDA
Scaffold_17	790014	0.490068	ICE-GDA
Scaffold_18	483980	0.412614	ICE-GDA
Scaffold_22	237249	0.473245	ICE-GDA
Scaffold_22	820541	0.446125	ICE-GDA
Scaffold_22	896709	0.415896	ICE-GDA
Scaffold_23	18530	0.698735	ICE-GDA
Scaffold_26	194071	0.449786	ICE-GDA
Scaffold_26	901754	0.420756	ICE-GDA
Scaffold_27	651808	0.495947	ICE-GDA
Scaffold_28	412448	0.427426	ICE-GDA
Scaffold_33	53663	0.452816	ICE-GDA
Scaffold_35	258616	0.406036	ICE-GDA
Scaffold_35	415489	0.407157	ICE-GDA
Scaffold_37	834345	0.58209	ICE-GDA
Scaffold_38	613908	0.559139	ICE-GDA
Scaffold_38	742091	0.488423	ICE-GDA
Scaffold_42	41785	0.445092	ICE-GDA
Scaffold_42	137054	0.470588	ICE-GDA
Scaffold_42	174817	0.407244	ICE-GDA
Scaffold_42	384604	0.534179	ICE-GDA
Scaffold_43	171969	0.431378	ICE-GDA
Scaffold_46	189971	0.473576	ICE-GDA
Scaffold_50	362792	0.559118	ICE-GDA
Scaffold_52	46660	0.511302	ICE-GDA
Scaffold_52	370015	0.578605	ICE-GDA
Scaffold_53	180781	0.426497	ICE-GDA
Scaffold_53	199326	0.411214	ICE-GDA
Scaffold_54	477813	0.485239	ICE-GDA
Scaffold_56	401910	0.409847	ICE-GDA
Scaffold_56	540474	0.404509	ICE-GDA
Scaffold_63	180435	0.408882	ICE-GDA
Scaffold_65	452783	0.490821	ICE-GDA
Scaffold_65	695197	0.485801	ICE-GDA
Scaffold_69	264664	0.431285	ICE-GDA
Scaffold_69	653321	0.454662	ICE-GDA
Scaffold_72	98583	0.41335	ICE-GDA
Scaffold_72	169432	0.507422	ICE-GDA
Scaffold_72	327604	0.406036	ICE-GDA
Scaffold_73	76035	0.446432	ICE-GDA
Scaffold_74	554903	0.417295	ICE-GDA
Scaffold_75	201994	0.5918	ICE-GDA
Scaffold_80	14771	0.410256	ICE-GDA
Scaffold_80	355806	0.410872	ICE-GDA
Scaffold_80	483800	0.419355	ICE-GDA
Scaffold_82	122606	0.421548	ICE-GDA
Scaffold_87	140302	0.471123	ICE-GDA
Scaffold_87	442731	0.53422	ICE-GDA
Scaffold_88	564640	0.522986	ICE-GDA
Scaffold_95	286810	0.446125	ICE-GDA
Scaffold_96	564964	0.510934	ICE-GDA
Scaffold_99	239455	0.400944	ICE-GDA
Scaffold_106	121630	0.451415	ICE-GDA
Scaffold_107	301940	0.589163	ICE-GDA
Scaffold_111	293560	0.63947	ICE-GDA
Scaffold_111	345958	0.455782	ICE-GDA
Scaffold_116	9479	0.428432	ICE-GDA
Scaffold_118	406801	0.428069	ICE-GDA
Scaffold_120	434913	0.514874	ICE-GDA
Scaffold_121	549241	0.537275	ICE-GDA
Scaffold_122	406687	0.431378	ICE-GDA
Scaffold_123	151098	0.715959	ICE-GDA
Scaffold_125	406276	0.470588	ICE-GDA
Scaffold_128	287612	0.589163	ICE-GDA
Scaffold_132	192100	0.565104	ICE-GDA
Scaffold_132	445214	0.557782	ICE-GDA
Scaffold_132	464275	0.553042	ICE-GDA
Scaffold_133	500422	0.451187	ICE-GDA
Scaffold_135	231466	0.446125	ICE-GDA
Scaffold_136	187043	0.459826	ICE-GDA
Scaffold_138	267072	0.545789	ICE-GDA
Scaffold_138	332040	0.473576	ICE-GDA
Scaffold_145	223411	0.550819	ICE-GDA
Scaffold_148	122969	0.557782	ICE-GDA
Scaffold_154	509193	0.434066	ICE-GDA
Scaffold_157	237561	0.485189	ICE-GDA
Scaffold_165	304666	0.431366	ICE-GDA
Scaffold_171	223941	0.429923	ICE-GDA
Scaffold_171	372345	0.603356	ICE-GDA
Scaffold_175	132602	0.431925	ICE-GDA
Scaffold_179	87872	0.502903	ICE-GDA
Scaffold_184	440585	0.448496	ICE-GDA
Scaffold_185	236141	0.581686	ICE-GDA
Scaffold_187	191917	0.428069	ICE-GDA
Scaffold_187	451368	0.436174	ICE-GDA
Scaffold_189	252486	0.403162	ICE-GDA
Scaffold_192	463989	0.495973	ICE-GDA
Scaffold_194	192208	0.450964	ICE-GDA
Scaffold_198	106660	0.433546	ICE-GDA
Scaffold_199	114385	0.446125	ICE-GDA
Scaffold_204	40047	0.519328	ICE-GDA
Scaffold_204	303373	0.452816	ICE-GDA
Scaffold_205	264152	0.426497	ICE-GDA
Scaffold_207	408662	0.660377	ICE-GDA
Scaffold_208	479327	0.467711	ICE-GDA
Scaffold_210	93354	0.410872	ICE-GDA
Scaffold_212	55691	0.478768	ICE-GDA
Scaffold_218	357777	0.520325	ICE-GDA
Scaffold_219	278283	0.483178	ICE-GDA
Scaffold_221	250609	0.551498	ICE-GDA
Scaffold_223	190920	0.420703	ICE-GDA
Scaffold_226	351222	0.409909	ICE-GDA
Scaffold_228	129520	0.412614	ICE-GDA
Scaffold_229	438538	0.556999	ICE-GDA
Scaffold_231	304988	0.479297	ICE-GDA
Scaffold_232	285142	0.439038	ICE-GDA
Scaffold_239	95254	0.502513	ICE-GDA
Scaffold_240	432624	0.452816	ICE-GDA
Scaffold_242	286743	0.447488	ICE-GDA
Scaffold_244	25734	0.417087	ICE-GDA
Scaffold_245	314041	0.512522	ICE-GDA
Scaffold_248	7375	0.40765	ICE-GDA
Scaffold_248	214714	0.632135	ICE-GDA
Scaffold_248	324155	0.421603	ICE-GDA
Scaffold_250	213176	0.489901	ICE-GDA
Scaffold_251	173552	0.674342	ICE-GDA
Scaffold_253	107747	0.591313	ICE-GDA
Scaffold_259	61743	0.410575	ICE-GDA
Scaffold_259	430915	0.500976	ICE-GDA
Scaffold_260	67533	0.427842	ICE-GDA
Scaffold_268	60550	0.459359	ICE-GDA
Scaffold_268	164095	0.548748	ICE-GDA
Scaffold_272	147821	0.423328	ICE-GDA
Scaffold_272	425826	0.413813	ICE-GDA
Scaffold_273	103546	0.425622	ICE-GDA
Scaffold_274	269157	0.403623	ICE-GDA
Scaffold_279	348420	0.486631	ICE-GDA
Scaffold_281	137020	0.447043	ICE-GDA
Scaffold_281	141865	0.403162	ICE-GDA
Scaffold_282	101645	0.534179	ICE-GDA
Scaffold_284	227026	0.501764	ICE-GDA
Scaffold_286	351157	0.579631	ICE-GDA
Scaffold_290	246397	0.436174	ICE-GDA
Scaffold_295	301951	0.476379	ICE-GDA
Scaffold_296	199770	0.616541	ICE-GDA
Scaffold_302	404894	0.403623	ICE-GDA
Scaffold_304	147948	0.452816	ICE-GDA
Scaffold_304	356413	0.550908	ICE-GDA
Scaffold_307	45557	0.431366	ICE-GDA
Scaffold_313	346143	0.451187	ICE-GDA
Scaffold_316	309814	0.450964	ICE-GDA
Scaffold_317	28825	0.591313	ICE-GDA
Scaffold_319	248466	0.483607	ICE-GDA
Scaffold_321	287165	0.436896	ICE-GDA
Scaffold_321	310081	0.56012	ICE-GDA
Scaffold_325	164883	0.442281	ICE-GDA
Scaffold_325	189183	0.409847	ICE-GDA
Scaffold_325	201263	0.579542	ICE-GDA
Scaffold_325	264812	0.507422	ICE-GDA
Scaffold_326	267331	0.455469	ICE-GDA
Scaffold_326	319323	0.406036	ICE-GDA
Scaffold_327	273720	0.514874	ICE-GDA
Scaffold_329	84696	0.409847	ICE-GDA
Scaffold_330	59118	0.467841	ICE-GDA
Scaffold_331	266317	0.507422	ICE-GDA
Scaffold_338	116357	0.548494	ICE-GDA
Scaffold_338	286413	0.411214	ICE-GDA
Scaffold_341	20822	0.473576	ICE-GDA
Scaffold_344	152446	0.432798	ICE-GDA
Scaffold_347	53290	0.490068	ICE-GDA
Scaffold_347	217115	0.573778	ICE-GDA
Scaffold_352	275006	0.410256	ICE-GDA
Scaffold_356	307888	0.417009	ICE-GDA
Scaffold_356	363187	0.532468	ICE-GDA
Scaffold_360	359636	0.423118	ICE-GDA
Scaffold_361	351187	0.467711	ICE-GDA
Scaffold_369	204004	0.447488	ICE-GDA
Scaffold_369	204037	0.550908	ICE-GDA
Scaffold_370	164904	0.420756	ICE-GDA
Scaffold_370	330838	0.446587	ICE-GDA
Scaffold_372	322329	0.423118	ICE-GDA
Scaffold_376	372485	0.486356	ICE-GDA
Scaffold_379	86447	0.424476	ICE-GDA
Scaffold_380	24404	0.441407	ICE-GDA
Scaffold_385	53560	0.483607	ICE-GDA
Scaffold_390	352622	0.591313	ICE-GDA
Scaffold_395	126446	0.530923	ICE-GDA
Scaffold_396	94216	0.490068	ICE-GDA
Scaffold_396	165878	0.454012	ICE-GDA
Scaffold_396	214099	0.405312	ICE-GDA
Scaffold_402	35001	0.49856	ICE-GDA
Scaffold_403	310910	0.483178	ICE-GDA
Scaffold_408	31971	0.512812	ICE-GDA
Scaffold_409	128688	0.602891	ICE-GDA
Scaffold_410	156639	0.427078	ICE-GDA
Scaffold_411	349085	0.528558	ICE-GDA
Scaffold_415	1348	0.583333	ICE-GDA
Scaffold_416	206051	0.494084	ICE-GDA
Scaffold_426	222700	0.423118	ICE-GDA
Scaffold_437	285753	0.474096	ICE-GDA
Scaffold_438	249113	0.447547	ICE-GDA
Scaffold_441	331078	0.502903	ICE-GDA
Scaffold_446	53919	0.507937	ICE-GDA
Scaffold_450	233098	0.404509	ICE-GDA
Scaffold_452	256936	0.484458	ICE-GDA
Scaffold_455	38514	0.412734	ICE-GDA
Scaffold_466	144634	0.410875	ICE-GDA
Scaffold_468	264822	0.506329	ICE-GDA
Scaffold_471	245534	0.467841	ICE-GDA
Scaffold_476	116748	0.402678	ICE-GDA
Scaffold_476	226173	0.429197	ICE-GDA
Scaffold_477	82400	0.448876	ICE-GDA
Scaffold_481	116201	0.509039	ICE-GDA
Scaffold_484	128336	0.439038	ICE-GDA
Scaffold_488	153478	0.512413	ICE-GDA
Scaffold_488	287172	0.403623	ICE-GDA
Scaffold_493	265246	0.557312	ICE-GDA
Scaffold_495	84792	0.565104	ICE-GDA
Scaffold_496	248282	0.629733	ICE-GDA
Scaffold_499	70773	0.44687	ICE-GDA
Scaffold_508	260400	0.464398	ICE-GDA
Scaffold_514	210102	0.452816	ICE-GDA
Scaffold_515	304005	0.420756	ICE-GDA
Scaffold_518	197929	0.525481	ICE-GDA
Scaffold_519	267784	0.452103	ICE-GDA
Scaffold_521	259193	0.447547	ICE-GDA
Scaffold_525	262152	0.462071	ICE-GDA
Scaffold_525	282337	0.545029	ICE-GDA
Scaffold_528	221505	0.494084	ICE-GDA
Scaffold_529	2669	0.490821	ICE-GDA
Scaffold_535	52671	0.420879	ICE-GDA
Scaffold_536	302914	0.500568	ICE-GDA
Scaffold_546	75656	0.554455	ICE-GDA
Scaffold_547	178401	0.423334	ICE-GDA
Scaffold_549	204359	0.416667	ICE-GDA
Scaffold_553	270305	0.502903	ICE-GDA
Scaffold_558	199968	0.405312	ICE-GDA
Scaffold_567	180661	0.532319	ICE-GDA
Scaffold_569	11290	0.537658	ICE-GDA
Scaffold_569	79571	0.5	ICE-GDA
Scaffold_576	168403	0.657155	ICE-GDA
Scaffold_578	85123	0.52381	ICE-GDA
Scaffold_586	270889	0.459826	ICE-GDA
Scaffold_596	148698	0.416342	ICE-GDA
Scaffold_597	158848	0.421687	ICE-GDA
Scaffold_600	15165	0.431285	ICE-GDA
Scaffold_600	242102	0.496521	ICE-GDA
Scaffold_616	2492	0.51256	ICE-GDA
Scaffold_616	52704	0.415896	ICE-GDA
Scaffold_616	212711	0.415584	ICE-GDA
Scaffold_619	105869	0.494084	ICE-GDA
Scaffold_630	23403	0.400944	ICE-GDA
Scaffold_633	9834	0.418816	ICE-GDA
Scaffold_637	128664	0.410649	ICE-GDA
Scaffold_645	27957	0.412614	ICE-GDA
Scaffold_649	142271	0.45386	ICE-GDA
Scaffold_656	118992	0.565104	ICE-GDA
Scaffold_661	231058	0.445087	ICE-GDA
Scaffold_662	266090	0.566551	ICE-GDA
Scaffold_664	91947	0.410872	ICE-GDA
Scaffold_666	193985	0.611284	ICE-GDA
Scaffold_667	95512	0.431285	ICE-GDA
Scaffold_679	61364	0.475566	ICE-GDA
Scaffold_684	43745	0.532319	ICE-GDA
Scaffold_698	5376	0.407178	ICE-GDA
Scaffold_701	207842	0.537275	ICE-GDA
Scaffold_703	200092	0.567468	ICE-GDA
Scaffold_708	165859	0.435975	ICE-GDA
Scaffold_716	19965	0.580031	ICE-GDA
Scaffold_716	158411	0.537794	ICE-GDA
Scaffold_728	114578	0.470588	ICE-GDA
Scaffold_729	25571	0.420756	ICE-GDA
Scaffold_729	123956	0.420703	ICE-GDA
Scaffold_735	157271	0.478768	ICE-GDA
Scaffold_737	189771	0.528558	ICE-GDA
Scaffold_738	200221	0.426779	ICE-GDA
Scaffold_740	157273	0.425766	ICE-GDA
Scaffold_745	187269	0.429923	ICE-GDA
Scaffold_749	162069	0.532766	ICE-GDA
Scaffold_749	170003	0.410006	ICE-GDA
Scaffold_755	200385	0.427842	ICE-GDA
Scaffold_777	229708	0.604323	ICE-GDA
Scaffold_783	139798	0.617224	ICE-GDA
Scaffold_784	174079	0.610319	ICE-GDA
Scaffold_786	44482	0.408204	ICE-GDA
Scaffold_786	217137	0.454012	ICE-GDA
Scaffold_786	222309	0.44687	ICE-GDA
Scaffold_788	52121	0.441352	ICE-GDA
Scaffold_790	220571	0.578812	ICE-GDA
Scaffold_791	58556	0.545789	ICE-GDA
Scaffold_803	67231	0.418816	ICE-GDA
Scaffold_813	197673	0.49386	ICE-GDA
Scaffold_813	215698	0.41335	ICE-GDA
Scaffold_814	197338	0.639166	ICE-GDA
Scaffold_818	161185	0.419355	ICE-GDA
Scaffold_820	198446	0.441458	ICE-GDA
Scaffold_823	47889	0.429872	ICE-GDA
Scaffold_823	143230	0.494084	ICE-GDA
Scaffold_827	180170	0.479411	ICE-GDA
Scaffold_832	118994	0.51344	ICE-GDA
Scaffold_833	60364	0.520325	ICE-GDA
Scaffold_842	23318	0.607144	ICE-GDA
Scaffold_845	194216	0.412285	ICE-GDA
Scaffold_848	46748	0.485189	ICE-GDA
Scaffold_850	77767	0.476628	ICE-GDA
Scaffold_852	88669	0.44106	ICE-GDA
Scaffold_854	182290	0.565104	ICE-GDA
Scaffold_860	162822	0.473576	ICE-GDA
Scaffold_862	189421	0.534873	ICE-GDA
Scaffold_870	189510	0.52061	ICE-GDA
Scaffold_873	15402	0.441352	ICE-GDA
Scaffold_892	107889	0.600893	ICE-GDA
Scaffold_893	210712	0.494084	ICE-GDA
Scaffold_897	27351	0.41335	ICE-GDA
Scaffold_918	59174	0.426497	ICE-GDA
Scaffold_923	187478	0.501934	ICE-GDA
Scaffold_924	136180	0.483341	ICE-GDA
Scaffold_925	141503	0.467711	ICE-GDA
Scaffold_928	189560	0.427966	ICE-GDA
Scaffold_929	91372	0.407244	ICE-GDA
Scaffold_929	117803	0.483341	ICE-GDA
Scaffold_929	202152	0.484458	ICE-GDA
Scaffold_938	11968	0.622082	ICE-GDA
Scaffold_945	39675	0.628248	ICE-GDA
Scaffold_951	198034	0.458667	ICE-GDA
Scaffold_954	161008	0.46617	ICE-GDA
Scaffold_956	156499	0.405843	ICE-GDA
Scaffold_965	169206	0.464398	ICE-GDA
Scaffold_970	152105	0.677895	ICE-GDA
Scaffold_981	60614	0.516777	ICE-GDA
Scaffold_981	85183	0.564677	ICE-GDA
Scaffold_981	155049	0.400586	ICE-GDA
Scaffold_998	31968	0.450964	ICE-GDA
Scaffold_1001	81689	0.443051	ICE-GDA
Scaffold_1002	150435	0.534179	ICE-GDA
Scaffold_1003	26752	0.420703	ICE-GDA
Scaffold_1015	188820	0.447547	ICE-GDA
Scaffold_1019	83967	0.529622	ICE-GDA
Scaffold_1024	54859	0.505495	ICE-GDA
Scaffold_1026	78675	0.626355	ICE-GDA
Scaffold_1027	82949	0.516777	ICE-GDA
Scaffold_1041	145022	0.490068	ICE-GDA
Scaffold_1045	91961	0.467841	ICE-GDA
Scaffold_1055	29969	0.452055	ICE-GDA
Scaffold_1062	138795	0.425622	ICE-GDA
Scaffold_1076	169271	0.556201	ICE-GDA
Scaffold_1079	20187	0.515856	ICE-GDA
Scaffold_1086	173714	0.532766	ICE-GDA
Scaffold_1095	146930	0.450964	ICE-GDA
Scaffold_1100	60559	0.513981	ICE-GDA
Scaffold_1100	122785	0.456122	ICE-GDA
Scaffold_1109	92968	0.46617	ICE-GDA
Scaffold_1119	81256	0.408882	ICE-GDA
Scaffold_1130	83222	0.426497	ICE-GDA
Scaffold_1145	15061	0.479297	ICE-GDA
Scaffold_1146	74182	0.464398	ICE-GDA
Scaffold_1147	39294	0.422972	ICE-GDA
Scaffold_1147	166788	0.400944	ICE-GDA
Scaffold_1157	39618	0.538795	ICE-GDA
Scaffold_1161	13564	0.600628	ICE-GDA
Scaffold_1161	122643	0.409909	ICE-GDA
Scaffold_1165	153856	0.618273	ICE-GDA
Scaffold_1166	86695	0.447043	ICE-GDA
Scaffold_1168	84281	0.455469	ICE-GDA
Scaffold_1168	163586	0.494084	ICE-GDA
Scaffold_1169	137609	0.520325	ICE-GDA
Scaffold_1169	141687	0.507422	ICE-GDA
Scaffold_1171	61776	0.420879	ICE-GDA
Scaffold_1173	122869	0.543602	ICE-GDA
Scaffold_1174	137696	0.538462	ICE-GDA
Scaffold_1179	31946	0.404427	ICE-GDA
Scaffold_1181	147309	0.611693	ICE-GDA
Scaffold_1183	53559	0.412285	ICE-GDA
Scaffold_1184	59803	0.452055	ICE-GDA
Scaffold_1189	9248	0.537105	ICE-GDA
Scaffold_1192	117552	0.46617	ICE-GDA
Scaffold_1197	138356	0.403162	ICE-GDA
Scaffold_1214	15913	0.446125	ICE-GDA
Scaffold_1218	98369	0.437665	ICE-GDA
Scaffold_1218	123228	0.583333	ICE-GDA
Scaffold_1219	43089	0.548494	ICE-GDA
Scaffold_1233	13778	0.501764	ICE-GDA
Scaffold_1233	148814	0.445131	ICE-GDA
Scaffold_1251	51203	0.480109	ICE-GDA
Scaffold_1270	7199	0.519328	ICE-GDA
Scaffold_1274	144027	0.43826	ICE-GDA
Scaffold_1282	67684	0.427078	ICE-GDA
Scaffold_1290	13475	0.442281	ICE-GDA
Scaffold_1313	117779	0.499962	ICE-GDA
Scaffold_1361	115433	0.51256	ICE-GDA
Scaffold_1363	85293	0.529701	ICE-GDA
Scaffold_1363	118102	0.447488	ICE-GDA
Scaffold_1372	127709	0.467841	ICE-GDA
Scaffold_1375	64631	0.448057	ICE-GDA
Scaffold_1396	64658	0.420756	ICE-GDA
Scaffold_1405	141295	0.458845	ICE-GDA
Scaffold_1428	14390	0.62963	ICE-GDA
Scaffold_1428	68327	0.659281	ICE-GDA
Scaffold_1430	111759	0.493671	ICE-GDA
Scaffold_1430	117765	0.431401	ICE-GDA
Scaffold_1432	63962	0.496521	ICE-GDA
Scaffold_1439	24829	0.437532	ICE-GDA
Scaffold_1441	100630	0.49856	ICE-GDA
Scaffold_1447	93286	0.418816	ICE-GDA
Scaffold_1448	71266	0.471354	ICE-GDA
Scaffold_1452	132593	0.422383	ICE-GDA
Scaffold_1460	11916	0.433761	ICE-GDA
Scaffold_1460	82954	0.477506	ICE-GDA
Scaffold_1462	98329	0.486356	ICE-GDA
Scaffold_1462	110351	0.548512	ICE-GDA
Scaffold_1465	105739	0.55786	ICE-GDA
Scaffold_1468	62872	0.44687	ICE-GDA
Scaffold_1473	13556	0.431378	ICE-GDA
Scaffold_1483	6006	0.589249	ICE-GDA
Scaffold_1484	78428	0.517494	ICE-GDA
Scaffold_1485	31830	0.437665	ICE-GDA
Scaffold_1486	75118	0.432798	ICE-GDA
Scaffold_1488	104713	0.488423	ICE-GDA
Scaffold_1489	60166	0.45386	ICE-GDA
Scaffold_1490	59994	0.471436	ICE-GDA
Scaffold_1495	85428	0.493513	ICE-GDA
Scaffold_1499	43203	0.666879	ICE-GDA
Scaffold_1504	10014	0.502467	ICE-GDA
Scaffold_1506	66836	0.470588	ICE-GDA
Scaffold_1510	130977	0.607144	ICE-GDA
Scaffold_1511	33281	0.406036	ICE-GDA
Scaffold_1514	123602	0.450964	ICE-GDA
Scaffold_1534	81393	0.537542	ICE-GDA
Scaffold_1535	42813	0.721685	ICE-GDA
Scaffold_1542	85802	0.430392	ICE-GDA
Scaffold_1549	14216	0.589249	ICE-GDA
Scaffold_1549	53909	0.498818	ICE-GDA
Scaffold_1551	96422	0.434066	ICE-GDA
Scaffold_1560	72332	0.44106	ICE-GDA
Scaffold_1573	95951	0.40797	ICE-GDA
Scaffold_1585	74316	0.495973	ICE-GDA
Scaffold_1600	59788	0.446125	ICE-GDA
Scaffold_1603	95077	0.483607	ICE-GDA
Scaffold_1615	43297	0.423328	ICE-GDA
Scaffold_1631	84094	0.425766	ICE-GDA
Scaffold_1637	65760	0.446432	ICE-GDA
Scaffold_1647	87529	0.418044	ICE-GDA
Scaffold_1650	65166	0.425689	ICE-GDA
Scaffold_1661	6951	0.530216	ICE-GDA
Scaffold_1663	90597	0.452055	ICE-GDA
Scaffold_1675	86343	0.717174	ICE-GDA
Scaffold_1687	20302	0.600893	ICE-GDA
Scaffold_1690	86239	0.409847	ICE-GDA
Scaffold_1718	106757	0.473576	ICE-GDA
Scaffold_1729	62162	0.560436	ICE-GDA
Scaffold_1739	74804	0.639307	ICE-GDA
Scaffold_1744	45688	0.452208	ICE-GDA
Scaffold_1749	74754	0.422383	ICE-GDA
Scaffold_1750	36590	0.409847	ICE-GDA
Scaffold_1785	79838	0.413813	ICE-GDA
Scaffold_1794	6770	0.414256	ICE-GDA
Scaffold_1801	53974	0.41335	ICE-GDA
Scaffold_1802	52174	0.46617	ICE-GDA
Scaffold_1807	79532	0.455469	ICE-GDA
Scaffold_1850	34489	0.46617	ICE-GDA
Scaffold_1853	91699	0.436896	ICE-GDA
Scaffold_1864	33443	0.507937	ICE-GDA
Scaffold_1872	77263	0.44687	ICE-GDA
Scaffold_1884	80522	0.487589	ICE-GDA
Scaffold_1892	91175	0.633638	ICE-GDA
Scaffold_1903	73241	0.419355	ICE-GDA
Scaffold_1923	21452	0.550409	ICE-GDA
Scaffold_1926	21999	0.41639	ICE-GDA
Scaffold_1926	85396	0.451839	ICE-GDA
Scaffold_1938	45060	0.440089	ICE-GDA
Scaffold_1940	60199	0.451187	ICE-GDA
Scaffold_1946	75597	0.459826	ICE-GDA
Scaffold_1952	15904	0.428747	ICE-GDA
Scaffold_1954	26268	0.404509	ICE-GDA
Scaffold_1967	37118	0.454012	ICE-GDA
Scaffold_1970	8128	0.429923	ICE-GDA
Scaffold_1975	63005	0.59322	ICE-GDA
Scaffold_1988	24482	0.420756	ICE-GDA
Scaffold_1990	75772	0.574074	ICE-GDA
Scaffold_1994	38283	0.654569	ICE-GDA
Scaffold_2004	35274	0.690287	ICE-GDA
Scaffold_2018	81612	0.476628	ICE-GDA
Scaffold_2020	79182	0.405568	ICE-GDA
Scaffold_2027	71255	0.40765	ICE-GDA
Scaffold_2031	20589	0.556201	ICE-GDA
Scaffold_2036	64595	0.418816	ICE-GDA
Scaffold_2046	30627	0.425766	ICE-GDA
Scaffold_2054	39236	0.567468	ICE-GDA
Scaffold_2093	72543	0.548494	ICE-GDA
Scaffold_2097	7303	0.403162	ICE-GDA
Scaffold_2111	6128	0.486356	ICE-GDA
Scaffold_2129	31426	0.554455	ICE-GDA
Scaffold_2141	2774	0.408882	ICE-GDA
Scaffold_2145	76377	0.583421	ICE-GDA
Scaffold_2146	34742	0.557782	ICE-GDA
Scaffold_2150	64411	0.408882	ICE-GDA
Scaffold_2202	64463	0.435975	ICE-GDA
Scaffold_2233	11207	0.422479	ICE-GDA
Scaffold_2234	8172	0.451187	ICE-GDA
Scaffold_2235	21317	0.441407	ICE-GDA
Scaffold_2241	44832	0.436896	ICE-GDA
Scaffold_2246	5621	0.476987	ICE-GDA
Scaffold_2259	7498	0.421548	ICE-GDA
Scaffold_2270	16991	0.537658	ICE-GDA
Scaffold_2288	30495	0.490068	ICE-GDA
Scaffold_2336	46035	0.447043	ICE-GDA
Scaffold_2368	17104	0.53422	ICE-GDA
Scaffold_2399	30833	0.407157	ICE-GDA
Scaffold_2409	22377	0.51256	ICE-GDA
Scaffold_2412	23992	0.450964	ICE-GDA
Scaffold_2429	18257	0.412144	ICE-GDA
Scaffold_2437	6062	0.548512	ICE-GDA
Scaffold_2441	28880	0.407244	ICE-GDA
Scaffold_2510	38258	0.475	ICE-GDA
Scaffold_2537	16270	0.445087	ICE-GDA
Scaffold_2569	33558	0.475378	ICE-GDA
Scaffold_2598	40444	0.504348	ICE-GDA
Scaffold_2686	10186	0.420879	ICE-GDA
Scaffold_2697	5849	0.407244	ICE-GDA
Scaffold_2859	21356	0.557312	ICE-GDA
Scaffold_2866	11639	0.433413	ICE-GDA
Scaffold_2899	21961	0.421687	ICE-GDA
Scaffold_3228	2542	0.517241	ICE-GDA
Scaffold_3233	8774	0.480109	ICE-GDA
Scaffold_3308	719	0.407157	ICE-GDA
Scaffold_3530	5854	0.422479	ICE-GDA
Scaffold_3602	2156	0.45386	ICE-GDA
Scaffold_3636	1379	0.490821	ICE-GDA
Scaffold_4066	1133	0.46617	ICE-GDA
Scaffold_1	16221	0.534179	ICE-KAT
Scaffold_1	397608	0.578454	ICE-KAT
Scaffold_1	1105807	0.507422	ICE-KAT
Scaffold_2	229211	0.528558	ICE-KAT
Scaffold_2	617992	0.735752	ICE-KAT
Scaffold_2	1138635	0.589177	ICE-KAT
Scaffold_3	137940	0.550971	ICE-KAT
Scaffold_3	486697	0.489901	ICE-KAT
Scaffold_3	676695	0.534873	ICE-KAT
Scaffold_3	859914	0.40797	ICE-KAT
Scaffold_3	1082870	0.41639	ICE-KAT
Scaffold_4	258578	0.528558	ICE-KAT
Scaffold_4	538791	0.637217	ICE-KAT
Scaffold_4	569865	0.475039	ICE-KAT
Scaffold_4	619712	0.493091	ICE-KAT
Scaffold_4	716087	0.451187	ICE-KAT
Scaffold_5	82180	0.445087	ICE-KAT
Scaffold_6	604450	0.503964	ICE-KAT
Scaffold_6	704970	0.470588	ICE-KAT
Scaffold_6	704980	0.493513	ICE-KAT
Scaffold_6	1091285	0.491774	ICE-KAT
Scaffold_7	664176	0.601032	ICE-KAT
Scaffold_7	1080718	0.452055	ICE-KAT
Scaffold_7	1084344	0.405843	ICE-KAT
Scaffold_8	36178	0.537107	ICE-KAT
Scaffold_8	873510	0.449326	ICE-KAT
Scaffold_8	891994	0.417009	ICE-KAT
Scaffold_11	500914	0.449326	ICE-KAT
Scaffold_11	965308	0.566279	ICE-KAT
Scaffold_11	1085757	0.471629	ICE-KAT
Scaffold_11	1103769	0.405843	ICE-KAT
Scaffold_12	52761	0.677895	ICE-KAT
Scaffold_12	310242	0.533784	ICE-KAT
Scaffold_12	518053	0.443051	ICE-KAT
Scaffold_12	834499	0.418946	ICE-KAT
Scaffold_12	919755	0.426779	ICE-KAT
Scaffold_12	1024054	0.561097	ICE-KAT
Scaffold_13	175416	0.452055	ICE-KAT
Scaffold_13	243454	0.422972	ICE-KAT
Scaffold_14	804095	0.554455	ICE-KAT
Scaffold_15	125975	0.438929	ICE-KAT
Scaffold_15	174211	0.426779	ICE-KAT
Scaffold_15	501882	0.543602	ICE-KAT
Scaffold_16	4706	0.603356	ICE-KAT
Scaffold_16	267130	0.42658	ICE-KAT
Scaffold_17	2308	0.530398	ICE-KAT
Scaffold_17	510755	0.433546	ICE-KAT
Scaffold_17	729680	0.433546	ICE-KAT
Scaffold_17	921465	0.481515	ICE-KAT
Scaffold_18	275825	0.424476	ICE-KAT
Scaffold_18	470563	0.589163	ICE-KAT
Scaffold_18	540911	0.470588	ICE-KAT
Scaffold_19	160693	0.412144	ICE-KAT
Scaffold_19	238419	0.42658	ICE-KAT
Scaffold_19	827342	0.438929	ICE-KAT
Scaffold_20	194878	0.41335	ICE-KAT
Scaffold_21	511467	0.489346	ICE-KAT
Scaffold_21	736099	0.417295	ICE-KAT
Scaffold_21	911884	0.554455	ICE-KAT
Scaffold_22	33508	0.513375	ICE-KAT
Scaffold_22	441228	0.41335	ICE-KAT
Scaffold_22	702056	0.790181	ICE-KAT
Scaffold_24	82710	0.470588	ICE-KAT
Scaffold_24	126868	0.475944	ICE-KAT
Scaffold_24	179257	0.637217	ICE-KAT
Scaffold_24	204910	0.416667	ICE-KAT
Scaffold_24	214321	0.619048	ICE-KAT
Scaffold_24	333809	0.489901	ICE-KAT
Scaffold_24	376447	0.473576	ICE-KAT
Scaffold_24	416286	0.467984	ICE-KAT
Scaffold_24	737691	0.438929	ICE-KAT
Scaffold_25	14757	0.445087	ICE-KAT
Scaffold_25	23497	0.406947	ICE-KAT
Scaffold_26	581237	0.470588	ICE-KAT
Scaffold_26	787166	0.400586	ICE-KAT
Scaffold_27	132468	0.550962	ICE-KAT
Scaffold_27	570933	0.411765	ICE-KAT
Scaffold_27	651808	0.519262	ICE-KAT
Scaffold_28	412448	0.573551	ICE-KAT
Scaffold_28	724008	0.405028	ICE-KAT
Scaffold_29	801975	0.443051	ICE-KAT
Scaffold_30	362288	0.731838	ICE-KAT
Scaffold_30	479937	0.611693	ICE-KAT
Scaffold_31	696173	0.532766	ICE-KAT
Scaffold_31	697033	0.483178	ICE-KAT
Scaffold_33	429082	0.451187	ICE-KAT
Scaffold_33	643442	0.445087	ICE-KAT
Scaffold_35	30870	0.45202	ICE-KAT
Scaffold_35	415489	0.576485	ICE-KAT
Scaffold_38	613908	0.483178	ICE-KAT
Scaffold_39	131258	0.527901	ICE-KAT
Scaffold_39	420048	0.424476	ICE-KAT
Scaffold_42	137054	0.510934	ICE-KAT
Scaffold_42	174817	0.46617	ICE-KAT
Scaffold_42	197762	0.41335	ICE-KAT
Scaffold_42	384604	0.470588	ICE-KAT
Scaffold_42	411038	0.608722	ICE-KAT
Scaffold_43	209972	0.510204	ICE-KAT
Scaffold_43	370795	0.611785	ICE-KAT
Scaffold_46	346013	0.625	ICE-KAT
Scaffold_46	472493	0.431366	ICE-KAT
Scaffold_46	498051	0.475944	ICE-KAT
Scaffold_46	499032	0.467984	ICE-KAT
Scaffold_46	539553	0.411305	ICE-KAT
Scaffold_46	646216	0.503964	ICE-KAT
Scaffold_47	366302	0.443051	ICE-KAT
Scaffold_47	540737	0.714286	ICE-KAT
Scaffold_48	23103	0.412144	ICE-KAT
Scaffold_48	236614	0.425163	ICE-KAT
Scaffold_48	273215	0.431401	ICE-KAT
Scaffold_48	553536	0.647059	ICE-KAT
Scaffold_48	783786	0.416667	ICE-KAT
Scaffold_49	449120	0.470588	ICE-KAT
Scaffold_49	682254	0.467984	ICE-KAT
Scaffold_50	666136	0.700947	ICE-KAT
Scaffold_51	1216	0.496403	ICE-KAT
Scaffold_52	300522	0.710526	ICE-KAT
Scaffold_52	462660	0.42658	ICE-KAT
Scaffold_53	199326	0.718759	ICE-KAT
Scaffold_53	243288	0.611284	ICE-KAT
Scaffold_53	541503	0.41639	ICE-KAT
Scaffold_53	620524	0.451187	ICE-KAT
Scaffold_54	284796	0.554455	ICE-KAT
Scaffold_54	415118	0.557312	ICE-KAT
Scaffold_56	141195	0.41639	ICE-KAT
Scaffold_56	476315	0.510629	ICE-KAT
Scaffold_56	484815	0.451187	ICE-KAT
Scaffold_56	540474	0.698735	ICE-KAT
Scaffold_56	635314	0.410727	ICE-KAT
Scaffold_56	675829	0.412144	ICE-KAT
Scaffold_60	389149	0.470588	ICE-KAT
Scaffold_62	7997	0.49856	ICE-KAT
Scaffold_62	90357	0.423731	ICE-KAT
Scaffold_62	440632	0.407229	ICE-KAT
Scaffold_63	474647	0.431366	ICE-KAT
Scaffold_63	596316	0.400586	ICE-KAT
Scaffold_64	629069	0.702432	ICE-KAT
Scaffold_64	670801	0.452055	ICE-KAT
Scaffold_65	452783	0.790181	ICE-KAT
Scaffold_66	18810	0.677895	ICE-KAT
Scaffold_66	166622	0.642612	ICE-KAT
Scaffold_67	429537	0.463781	ICE-KAT
Scaffold_69	67532	0.402738	ICE-KAT
Scaffold_69	264664	0.470588	ICE-KAT
Scaffold_69	391794	0.41639	ICE-KAT
Scaffold_69	567745	0.452055	ICE-KAT
Scaffold_71	490757	0.647059	ICE-KAT
Scaffold_72	98583	0.510934	ICE-KAT
Scaffold_72	169432	0.420879	ICE-KAT
Scaffold_72	270983	0.451187	ICE-KAT
Scaffold_72	370286	0.574074	ICE-KAT
Scaffold_73	337800	0.417009	ICE-KAT
Scaffold_73	549949	0.491774	ICE-KAT
Scaffold_74	136882	0.432626	ICE-KAT
Scaffold_74	611483	0.451187	ICE-KAT
Scaffold_75	269249	0.505495	ICE-KAT
Scaffold_75	391362	0.429748	ICE-KAT
Scaffold_76	158727	0.580311	ICE-KAT
Scaffold_76	664267	0.506446	ICE-KAT
Scaffold_78	75968	0.451187	ICE-KAT
Scaffold_78	143616	0.536748	ICE-KAT
Scaffold_78	282271	0.527901	ICE-KAT
Scaffold_78	494877	0.503964	ICE-KAT
Scaffold_78	497196	0.49635	ICE-KAT
Scaffold_79	192893	0.451187	ICE-KAT
Scaffold_80	95215	0.429748	ICE-KAT
Scaffold_80	110858	0.426779	ICE-KAT
Scaffold_80	355806	0.431366	ICE-KAT
Scaffold_81	194576	0.650111	ICE-KAT
Scaffold_82	481305	0.616943	ICE-KAT
Scaffold_82	601340	0.467711	ICE-KAT
Scaffold_83	3700	0.470588	ICE-KAT
Scaffold_83	287598	0.505495	ICE-KAT
Scaffold_86	165166	0.423731	ICE-KAT
Scaffold_86	385659	0.470588	ICE-KAT
Scaffold_88	531153	0.470588	ICE-KAT
Scaffold_90	57838	0.478127	ICE-KAT
Scaffold_90	269460	0.477112	ICE-KAT
Scaffold_92	303005	0.451187	ICE-KAT
Scaffold_92	418690	0.773106	ICE-KAT
Scaffold_93	46082	0.528558	ICE-KAT
Scaffold_93	132083	0.464398	ICE-KAT
Scaffold_93	303230	0.410872	ICE-KAT
Scaffold_95	286810	0.410872	ICE-KAT
Scaffold_95	539322	0.406036	ICE-KAT
Scaffold_97	395037	0.470588	ICE-KAT
Scaffold_99	559118	0.494084	ICE-KAT
Scaffold_100	224806	0.406036	ICE-KAT
Scaffold_100	532873	0.503964	ICE-KAT
Scaffold_102	425830	0.46617	ICE-KAT
Scaffold_102	453907	0.637217	ICE-KAT
Scaffold_103	577705	0.581902	ICE-KAT
Scaffold_104	477333	0.431378	ICE-KAT
Scaffold_104	508769	0.467984	ICE-KAT
Scaffold_105	164861	0.407229	ICE-KAT
Scaffold_107	59737	0.429748	ICE-KAT
Scaffold_108	46234	0.499268	ICE-KAT
Scaffold_108	224771	0.630827	ICE-KAT
Scaffold_108	539853	0.533644	ICE-KAT
Scaffold_108	540836	0.475944	ICE-KAT
Scaffold_109	110127	0.522986	ICE-KAT
Scaffold_109	220256	0.467984	ICE-KAT
Scaffold_110	335134	0.410872	ICE-KAT
Scaffold_110	457992	0.447547	ICE-KAT
Scaffold_111	140179	0.412144	ICE-KAT
Scaffold_111	252674	0.413813	ICE-KAT
Scaffold_111	267957	0.407229	ICE-KAT
Scaffold_111	293560	0.662841	ICE-KAT
Scaffold_111	345958	0.600628	ICE-KAT
Scaffold_111	391512	0.666667	ICE-KAT
Scaffold_112	41337	0.412144	ICE-KAT
Scaffold_112	290319	0.648736	ICE-KAT
Scaffold_112	385287	0.423335	ICE-KAT
Scaffold_114	49943	0.452103	ICE-KAT
Scaffold_114	178573	0.445087	ICE-KAT
Scaffold_114	474110	0.431366	ICE-KAT
Scaffold_117	144319	0.445087	ICE-KAT
Scaffold_117	152923	0.41335	ICE-KAT
Scaffold_118	519346	0.445087	ICE-KAT
Scaffold_121	458522	0.423578	ICE-KAT
Scaffold_124	484060	0.600893	ICE-KAT
Scaffold_124	536001	0.431378	ICE-KAT
Scaffold_126	524045	0.447547	ICE-KAT
Scaffold_128	205748	0.496521	ICE-KAT
Scaffold_128	287612	0.719436	ICE-KAT
Scaffold_130	83313	0.513375	ICE-KAT
Scaffold_130	89611	0.451187	ICE-KAT
Scaffold_131	123877	0.433761	ICE-KAT
Scaffold_131	325567	0.660504	ICE-KAT
Scaffold_132	192100	0.454521	ICE-KAT
Scaffold_132	260719	0.70097	ICE-KAT
Scaffold_132	467183	0.49856	ICE-KAT
Scaffold_134	36172	0.417295	ICE-KAT
Scaffold_136	172257	0.447547	ICE-KAT
Scaffold_138	152873	0.493671	ICE-KAT
Scaffold_138	221698	0.519262	ICE-KAT
Scaffold_138	228568	0.446762	ICE-KAT
Scaffold_138	267072	0.569122	ICE-KAT
Scaffold_138	314743	0.419355	ICE-KAT
Scaffold_140	150860	0.400586	ICE-KAT
Scaffold_140	188655	0.443051	ICE-KAT
Scaffold_140	312105	0.514581	ICE-KAT
Scaffold_144	173961	0.415761	ICE-KAT
Scaffold_145	226177	0.470588	ICE-KAT
Scaffold_145	308826	0.528558	ICE-KAT
Scaffold_146	492554	0.429748	ICE-KAT
Scaffold_147	51890	0.447547	ICE-KAT
Scaffold_147	73279	0.415761	ICE-KAT
Scaffold_147	182899	0.420879	ICE-KAT
Scaffold_147	254158	0.436602	ICE-KAT
Scaffold_147	423306	0.494084	ICE-KAT
Scaffold_147	490827	0.407229	ICE-KAT
Scaffold_148	395121	0.445087	ICE-KAT
Scaffold_149	88665	0.557789	ICE-KAT
Scaffold_149	322178	0.454529	ICE-KAT
Scaffold_150	46396	0.43826	ICE-KAT
Scaffold_150	115020	0.488559	ICE-KAT
Scaffold_150	512332	0.45202	ICE-KAT
Scaffold_151	109713	0.46617	ICE-KAT
Scaffold_154	302948	0.433546	ICE-KAT
Scaffold_154	385221	0.576485	ICE-KAT
Scaffold_155	523459	0.493671	ICE-KAT
Scaffold_160	171713	0.454012	ICE-KAT
Scaffold_160	194632	0.443051	ICE-KAT
Scaffold_161	103186	0.415761	ICE-KAT
Scaffold_161	459242	0.493671	ICE-KAT
Scaffold_162	493756	0.589177	ICE-KAT
Scaffold_165	245779	0.494084	ICE-KAT
Scaffold_165	354171	0.52911	ICE-KAT
Scaffold_167	408398	0.452055	ICE-KAT
Scaffold_168	369070	0.419355	ICE-KAT
Scaffold_170	178733	0.494084	ICE-KAT
Scaffold_171	433772	0.749226	ICE-KAT
Scaffold_173	392222	0.470588	ICE-KAT
Scaffold_175	120533	0.500568	ICE-KAT
Scaffold_176	49358	0.490855	ICE-KAT
Scaffold_176	53609	0.446587	ICE-KAT
Scaffold_178	38770	0.537105	ICE-KAT
Scaffold_179	87872	0.41335	ICE-KAT
Scaffold_181	142299	0.428645	ICE-KAT
Scaffold_182	162676	0.647059	ICE-KAT
Scaffold_183	365067	0.402644	ICE-KAT
Scaffold_184	440585	0.402644	ICE-KAT
Scaffold_185	236141	0.754132	ICE-KAT
Scaffold_186	69022	0.75	ICE-KAT
Scaffold_187	68905	0.543602	ICE-KAT
Scaffold_187	443629	0.415029	ICE-KAT
Scaffold_188	178668	0.41639	ICE-KAT
Scaffold_188	258911	0.473576	ICE-KAT
Scaffold_188	415562	0.489901	ICE-KAT
Scaffold_189	468156	0.598361	ICE-KAT
Scaffold_190	174572	0.470588	ICE-KAT
Scaffold_190	400848	0.556201	ICE-KAT
Scaffold_191	280825	0.417009	ICE-KAT
Scaffold_192	13187	0.405843	ICE-KAT
Scaffold_192	463989	0.447547	ICE-KAT
Scaffold_194	192208	0.493671	ICE-KAT
Scaffold_196	102362	0.449786	ICE-KAT
Scaffold_196	396771	0.470588	ICE-KAT
Scaffold_198	238824	0.483178	ICE-KAT
Scaffold_199	375804	0.406947	ICE-KAT
Scaffold_200	194652	0.470588	ICE-KAT
Scaffold_201	94427	0.416667	ICE-KAT
Scaffold_201	114703	0.514874	ICE-KAT
Scaffold_201	368088	0.400586	ICE-KAT
Scaffold_203	402571	0.491774	ICE-KAT
Scaffold_205	109113	0.448388	ICE-KAT
Scaffold_205	198788	0.470588	ICE-KAT
Scaffold_206	438440	0.438929	ICE-KAT
Scaffold_207	283091	0.514874	ICE-KAT
Scaffold_210	203350	0.429923	ICE-KAT
Scaffold_210	423425	0.415761	ICE-KAT
Scaffold_211	463584	0.420722	ICE-KAT
Scaffold_212	55691	0.449786	ICE-KAT
Scaffold_212	67064	0.493671	ICE-KAT
Scaffold_213	44482	0.494084	ICE-KAT
Scaffold_213	181727	0.429748	ICE-KAT
Scaffold_213	462206	0.467711	ICE-KAT
Scaffold_214	430535	0.494084	ICE-KAT
Scaffold_215	151407	0.446432	ICE-KAT
Scaffold_220	452160	0.42658	ICE-KAT
Scaffold_222	162699	0.432626	ICE-KAT
Scaffold_222	445628	0.470588	ICE-KAT
Scaffold_224	448610	0.470588	ICE-KAT
Scaffold_228	167076	0.433761	ICE-KAT
Scaffold_229	118055	0.543602	ICE-KAT
Scaffold_231	238287	0.491774	ICE-KAT
Scaffold_231	391080	0.517241	ICE-KAT
Scaffold_232	211850	0.52911	ICE-KAT
Scaffold_232	261508	0.473576	ICE-KAT
Scaffold_232	441389	0.833333	ICE-KAT
Scaffold_233	255017	0.452103	ICE-KAT
Scaffold_236	180031	0.49856	ICE-KAT
Scaffold_238	59604	0.632135	ICE-KAT
Scaffold_241	167313	0.600893	ICE-KAT
Scaffold_243	285049	0.494084	ICE-KAT
Scaffold_244	439417	0.600893	ICE-KAT
Scaffold_245	314041	0.739953	ICE-KAT
Scaffold_245	365428	0.407229	ICE-KAT
Scaffold_247	257255	0.404509	ICE-KAT
Scaffold_248	87313	0.490855	ICE-KAT
Scaffold_248	96945	0.43826	ICE-KAT
Scaffold_248	205976	0.496521	ICE-KAT
Scaffold_248	324155	0.413209	ICE-KAT
Scaffold_250	102420	0.459933	ICE-KAT
Scaffold_250	407174	0.494084	ICE-KAT
Scaffold_251	246711	0.407229	ICE-KAT
Scaffold_251	319631	0.470588	ICE-KAT
Scaffold_252	249373	0.400586	ICE-KAT
Scaffold_253	1498	0.505495	ICE-KAT
Scaffold_253	15981	0.405568	ICE-KAT
Scaffold_254	438095	0.43826	ICE-KAT
Scaffold_255	399121	0.404509	ICE-KAT
Scaffold_257	129993	0.452055	ICE-KAT
Scaffold_259	183215	0.452055	ICE-KAT
Scaffold_259	412948	0.427078	ICE-KAT
Scaffold_259	430915	0.451187	ICE-KAT
Scaffold_262	123048	0.436326	ICE-KAT
Scaffold_263	95797	0.405568	ICE-KAT
Scaffold_263	212901	0.41683	ICE-KAT
Scaffold_264	383284	0.412144	ICE-KAT
Scaffold_264	402694	0.452103	ICE-KAT
Scaffold_265	241707	0.658677	ICE-KAT
Scaffold_266	57903	0.433761	ICE-KAT
Scaffold_266	171177	0.467999	ICE-KAT
Scaffold_266	180307	0.405843	ICE-KAT
Scaffold_266	401224	0.548494	ICE-KAT
Scaffold_268	333543	0.404509	ICE-KAT
Scaffold_270	171612	0.546763	ICE-KAT
Scaffold_272	61381	0.400586	ICE-KAT
Scaffold_272	425949	0.519328	ICE-KAT
Scaffold_273	185076	0.431366	ICE-KAT
Scaffold_274	198160	0.410727	ICE-KAT
Scaffold_275	98191	0.625	ICE-KAT
Scaffold_276	326320	0.464398	ICE-KAT
Scaffold_278	23011	0.416667	ICE-KAT
Scaffold_279	348420	0.445087	ICE-KAT
Scaffold_280	175824	0.407229	ICE-KAT
Scaffold_280	333606	0.784831	ICE-KAT
Scaffold_283	191810	0.447547	ICE-KAT
Scaffold_283	349143	0.438758	ICE-KAT
Scaffold_283	362374	0.424476	ICE-KAT
Scaffold_284	218780	0.496521	ICE-KAT
Scaffold_286	373042	0.489901	ICE-KAT
[truncated: 4,375 more rows]

[truncated: 1 more sheets: Table S11]
